# Supplementary material for: Analysis of Immunosuppression and Antioxidant Damage in Diploid and Triploid Crucian Carp (Carassius auratus) Induced by Saline-Alkaline Environmental Stress: From Metabolomic Insight
Source: Metabolites. 2024 Dec 21;14(12):721. doi: 10.3390/metabo14120721 (PMC11677042; doi:10.3390/metabo14120721)
Supplement: Supplementary file 1 [file metabolites-14-00721-s001.zip]

Archive with 6 entries (6 files):
- Figure S3.png
- S4.pdf
- Figure S2.png
- Figure S1.png
- TableS1.xlsx
- Table S2.xlsx
