# Supplementary material for: Analysis of Immunosuppression and Antioxidant Damage in Diploid and Triploid Crucian Carp (Carassius auratus) Induced by Saline-Alkaline Environmental Stress: From Metabolomic Insight
Source: Metabolites. 2024 Dec 21;14(12):721. doi: 10.3390/metabo14120721 (PMC11677042; doi:10.3390/metabo14120721)
Supplement: Supplementary file 1 [file metabolites-14-00721-s001.zip › TableS1.xlsx]

## Sheet: 0198b612e0cda419e786a6ac05ca647
Investigating the Metabolomic Profiles of Diploid and Triploid Carp Serum under NaHCO3-Induced Environmental Stress
Table S1. The data matrix of positive ion model for PCA and OPLS-DA analysis
Primary ID	m/z	Retention time (min)	1	2	3	4	5	6	7	8	9	10	11	12	13	14	15	16	17	18	19	20	21	22	23	24	25	26	27	28	29	30	31	32	33	34	35	36	37	38	39	40	41	42	43	44	45	46	47
Sample			A	A	A	A	A	A	A	A	A	A	A	A	A	A	A	B	B	B	B	B	B	B	B	B	B	B	B	B	B	B	D	D	D	D	D	D	D	D	D	D	D	D	D	D	D	A	A
Group			O2-POS-A1	O2-POS-A2	O2-POS-A3	O2-POS-A4	O2-POS-A5	O2-POS-A6	O2-POS-A7	O2-POS-A8	O2-POS-A9	O2-POS-A10	O2-POS-A11	O2-POS-A12	O2-POS-A13	O2-POS-A14	O2-POS-A15	O2-POS-B1	O2-POS-B2	O2-POS-B3	O2-POS-B4	O2-POS-B5	O2-POS-B6	O2-POS-B7	O2-POS-B8	O2-POS-B9	O2-POS-B10	O2-POS-B11	O2-POS-B12	O2-POS-B13	O2-POS-B14	O2-POS-B15	O2-POS-D1	O2-POS-D2	O2-POS-D3	O2-POS-D4	O2-POS-D5	O2-POS-D6	O2-POS-D7	O2-POS-D8	O2-POS-D9	O2-POS-D10	O2-POS-D11	O2-POS-D12	O2-POS-D13	O2-POS-D14	O2-POS-D15	O3-POS-A1	O3-POS-A2
14.21_720.4678n	743.46	14.2097	1466.62	1354.88	714.41	817.677	1127.01	1650.56	1571.07	1787.3	1703.48	1796.74	2775.7	2873.81	2246.86	2279.51	2227.89	4200.56	4109.61	4370.06	4185.92	4230.74	5048.29	4873.58	3866.05	4179.63	3953.05	6139.33	6443.51	4501.97	2716.16	5709.88	5891.67	4587.25	3443.56	3219.05	2407.16	6407.14	4773.84	3202.33	4546.63	1508.25	1029.38	3410.61	992.755	1600.91	1193.91	3446.9	3162.3
4.45_452.3357n	475.325	4.45138	29654	29823.7	30540	28564.5	25177.3	32161.4	31090.1	27036.1	32230.3	36061.9	26112.6	18665.5	29811.2	27572	28086.6	24471.3	30026.9	26670.5	24543.1	28560.3	28384.4	27172.1	26437.4	25836.3	20734.7	34286.6	27568.9	26968.1	21513.4	18598.4	23870.6	25773.8	29019.3	30125.7	27555.3	26883.3	23745	27927	64007	77004.5	70161.2	64704.5	57520.5	73988.6	96923	31836.6	36646.2
4.53_835.4057n	836.413	4.53187	59.8002	63.8873	187.232	206.578	811.083	603.057	564.615	339.171	453.519	387.996	609.528	340.168	125.427	386.395	268.624	1012.75	982.386	881.663	915.409	819.242	376.519	516.547	249.298	252.953	226.738	837.335	540.619	219.38	207.464	521.873	940.984	903.092	697.991	591.861	628.635	795.282	794.649	506.851	475.797	182.794	304.143	458.93	200.647	242.773	89.555	308.75	410.319
4.60_906.4425n	907.45	4.60087	177.172	150.251	243.528	228.717	648.919	482.192	547.892	220.303	685.3	619.798	938.992	263.476	243.903	209.96	239.274	724.117	678.86	654.525	713.438	675.938	291.372	335.789	230.182	223.71	229.703	505.858	692.692	223.442	165.733	536.03	1681.14	1543.67	1266.16	1118.47	1053.37	1350.59	1256.39	946.731	430.957	183.138	321.609	134.122	172.286	531.923	236.557	162.433	275.161
4.75_565.4192n	588.408	4.75037	109926	84773.9	81625.4	79612.2	74672.9	80778.4	82948.7	72852.7	91893.5	94564.3	79995.2	72361.5	82666	78240.4	69245.4	67521.9	79762	77752	66863.2	77834.1	88634.6	82780.1	77647.3	70648	63141.4	89600	89426.8	75758.8	65354.6	58536.2	75975.1	71229.8	74711.1	78317.8	76288	71079.6	66525.3	75739.6	129569	166547	151779	131538	121836	161884	191826	94395.3	92705.7
11.22_523.3631n	524.37	11.2169	994.681	1314.35	357.321	487.025	44.4222	10.868	24.3644	131.937	26.6627	29.941	50.537	124.989	62.034	35.9977	66.4341	323.783	97.8114	208.543	30.2827	106.355	33.9407	150.621	286.751	122.366	418.224	189.739	69.001	216.982	0.275736	488.962	25.2774	60.7172	10.6923	33.3938	25.7741	143.626	17.8169	171.379	215.455	369.19	443.262	199.668	135.615	21.154	65.873	167.118	379.402
4.97_678.5030n	701.492	4.96885	165349	166382	156909	157065	143248	154103	157929	149145	173219	184972	160428	147460	164397	156514	147258	138199	135938	141642	133161	141491	152776	152641	139614	147232	145628	161430	172725	153436	156555	136594	146153	144505	146507	154439	143169	138867	137247	140814	213537	253882	239468	234844	207622	277410	339298	157448	179133
11.25_787.6052n	810.596	11.2514	18442.2	26666.3	24107.5	30905.5	32784.3	6003.74	34301.6	17344.5	23640.1	22242	21282.2	17724.5	19539.9	21734.4	26120.8	4509.91	19619.2	5518.7	9514.73	8658.16	9136.47	9405.64	8037.01	8446.76	8622.01	3821.82	16052	6702.31	10887.2	13190.9	4578.15	12505.3	13801.4	20999	16643.2	2344.86	11429.3	14580.9	18820.2	12558.4	15923.2	16401.4	8231.67	20005.6	11779.3	9939.26	25579.9
14.21_827.5412n	828.548	14.2097	11677.7	11434.4	3855.76	4041.38	6353.94	5357.39	4588.89	6312.39	5923.43	6227.05	8315.49	6743.98	5798.99	7546.5	7239.12	8499.65	9329.61	9509.46	9457.27	9920.11	10515.5	11019.5	12147.8	12189.7	10676.9	14461	12681.8	9915.84	8414.79	19878.3	9359.16	9709.05	8736.55	9792.36	9567.44	11921.9	10124.4	9115.71	11636.7	6166.69	5834.59	10824	6929.2	9450.62	10969.5	20294.2	13492.6
5.12_791.5868n	814.576	5.11835	120564	118371	115933	113345	106787	115328	119517	106431	126507	128697	114263	113326	115514	112798	106934	102476	101805	105222	101033	106294	109560	108145	107900	107511	108435	120153	123460	109575	138108	106945	107593	108552	110953	113018	104877	104666	105618	107759	145295	172851	173566	156694	145480	193947	233210	116465	138926
11.49_789.5645n	790.572	11.4935	9177.29	5609.74	4672.78	9279.76	9525.78	13779.5	7615.8	6455.99	13556.4	12987.9	15420.6	17056.2	13214.9	9487.67	12935.5	13920.8	27251.2	24552.4	26136.7	25013.3	29139.6	20691.3	20701.2	21178.3	22108	16645.9	21527.4	23760	24229.7	12376.1	14984	21819.2	18935.1	18990.8	16743.9	17566.8	23522.1	20635.4	15606.5	29682	11832.9	9527.93	17502.7	9737.31	13370.1	14714.4	17362.5
5.13_113.0837n	114.091	5.12985	7887.98	8143.74	8336.28	7076.92	8162.34	7367.95	6420.82	6983.04	9005.22	8797.54	7129.12	6910.67	8131.34	7523.1	6844.27	6804.64	5409.69	6475.3	5477.71	6847.13	6966.5	7328.74	6046.9	6959.41	7781.33	7563.98	7937.52	7166.28	9014.47	7314.74	6467.03	7362.04	7963.37	6514.45	6794.35	6978.65	7620.02	7122.21	11829.3	13451.4	11722.3	10818	12309	15890.6	19547	7128.78	11165.9
11.61_899.6022n	900.609	11.6093	25241.8	9845.19	8002.82	15890.2	19062.8	26467.6	14429.3	9280.88	22041.2	16644.8	19862	23604.7	21980.1	21290.9	21583.3	24425.7	21007.9	17809.2	20898.4	18538.2	23558.8	22351.9	24069.6	22243.5	25627.5	32773.4	31031.9	36048.5	29733.1	14223	46328.8	40278.8	31685.8	32143.7	28916.4	31678.4	40106.7	35657	26159	29642.3	21652.5	12803.9	22520.3	15403	13270.5	21213.1	42717.7
5.16_760.9223n	761.93	5.16435	239.032	266.075	675.18	340.937	1481.85	1341.16	1592.21	587.773	862.984	799.077	1164.45	891.987	557.274	943.136	648.916	1301.38	1415.59	1265.74	1341.74	1379.59	122.557	45.0966	1035.04	623.909	825.956	92.4641	140.723	773.688	506.825	673.761	1216.8	1079	1140.7	790.298	845.855	1573.8	1292.76	1076.38	537.918	25.4064	18.7545	261.335	20.1647	471.244	133.166	148.515	98.57
5.18_749.9307n	750.938	5.17585	616.511	547.002	1107.26	1113.64	3870.37	3555.15	3825.09	1650.73	2575.3	2242.87	2691.96	2272.7	1144.17	1933.66	1693.91	3315.52	3242.55	3207.19	3154.4	3114.32	292.321	364.487	2325.19	2376.82	1880.56	291.228	346.38	1950.45	1292.43	1974.93	2859.91	2766.89	2361.38	2038.83	2049.99	3598.38	2972.04	2839.99	1452.05	851.029	973.298	1074.16	575.464	1342.47	1045.14	534.766	1002.36
5.18_750.4319n	751.439	5.17585	482.202	329.873	847.656	781.918	2454.37	2073.76	2006.13	1085.55	1899.67	1471.55	1733.35	1229.87	1126.55	1375.55	1062.84	2032.02	2149.34	2096.4	2190.11	2056.37	186.323	117.689	1234.19	1400.63	1172.02	66.072	172.028	1048.22	645.711	1242.36	1780.37	1668.95	1476.87	1400.79	1224.35	2221.99	2078.37	1339.26	983.802	525.453	360.37	486.879	282.69	514.859	709.588	379.731	402.38
5.19_761.4235n	762.431	5.18733	194.338	76.3767	207.511	502.173	845.837	912.987	896.249	464.202	613.639	617.394	863.875	313.445	336.515	488.144	731.735	791.158	830.324	923.08	767.752	977.866	55.6613	171.397	669.792	414.27	689.112	34.2304	126.123	288.198	480.068	470.204	764.772	635.547	369.68	718.879	501.76	1070.12	1076.08	684.348	306.847	38.6787	27.0313	159.01	26.1387	87.3861	83.2407	155.827	66.8396
5.24_661.4885n	662.496	5.24483	1122.53	970.94	1507.49	1301.7	1112.56	1351.07	690.404	1054.15	1157.68	1608.73	865.845	946.874	1193.64	1045.44	936.323	1118.57	471.87	824.057	853.243	861.126	1044	1235.16	561.061	806.967	784.418	1514.15	977.834	1010.76	1653.35	903.577	1189.72	932.484	1264.83	1099.64	1085.59	847.903	1186.39	1125.95	2198.21	2815.5	2452.93	2714.28	2250.99	3425.47	4572.64	906.571	1132.98
11.78_743.5798n	744.587	11.782	249.936	470.981	315.518	316.297	1542.32	0	639.756	1670	323.849	1283.08	1804.28	1670.07	3952.47	3302.99	1439.53	2.4994	67.0852	86.8252	160.982	229.313	190.84	114.902	141.514	85.6029	129.773	0	119.907	116.863	398.925	772.064	128.926	775.241	53.7833	17.6464	0	5.43995	36.2662	39.6399	15.892	0.361821	272.57	959.84	58.8377	118.576	106.26	21.4613	17.0902
5.27_904.6706n	927.66	5.26783	43674.2	40875	46114.7	40639.3	40069.6	41953.5	35242.7	38224.7	39325	46626	37766.5	37319	41846.7	40311	37332.6	39174	26200.4	35055.9	35877.2	35548.4	38166.9	40637.6	31004.5	39216.4	37735.1	45441.1	37003.7	40726.4	57968.5	39856.7	40948.4	39192.3	42508.4	40862.8	37389.1	37423.4	39169.5	37900.4	56062.5	63437.7	61309.4	54810.3	55145.2	69649.7	86446.6	36105.3	50424.6
5.37_508.8753n	531.864	5.3715	4901.73	4250.15	4855.89	4455.89	4386.67	4796.35	4018.17	4792.29	4570.22	5310.18	4446.79	4259.51	5186.37	4900.62	4655.48	4046.85	2896.85	3605.86	3916.98	3859.6	4753.63	4982	3165.53	4162.53	3676.8	5225.67	4516.85	4446.27	6596.08	4290.98	4244.39	3873.41	4319.08	4505.59	4689.44	4124.51	4312.36	4504.65	5202.85	5731.19	5720.6	5331.92	5835.54	7246.75	8290.25	3858.84	5104.69
6.95_464.2510n	929.507	6.95325	186.369	175.009	123.957	84.9994	127.484	119.654	100.348	99.0166	125.284	61.8618	75.5218	118.353	75.8836	124.207	148.767	26.9396	15.2762	12.3274	10.9408	24.3605	87.3023	78.4317	43.3558	26.2351	7.89457	10.2326	30.3299	15.1566	24.0235	102.943	71.3165	74.4661	56.2879	69.6986	64.7086	52.7899	65.7406	41.4026	15.3677	73.3073	40.6564	61.2481	46.8751	55.3363	45.2535	120.412	170.966
6.96_405.7138n	812.43	6.96492	108.878	73.1572	54.1481	25.2368	69.3777	60.6247	46.5505	55.9905	85.2126	32.2238	54.6147	77.8448	45.8634	88.4722	93.5848	6.62438	10.0961	3.90709	0	1.14171	48.7642	47.3698	9.95558	4.79629	2.63987	0	15.3766	0	1.54201	61.9636	34.3394	31.9824	18.1377	36.7661	30.7807	16.8393	19.5831	16.7357	2.11824	25.6324	14.5	34.305	16.7304	14.456	4.87178	69.0307	121.173
5.78_940.4857n	941.493	5.78048	4.68222	3.77486	43.1382	40.7809	139.309	110.285	107.806	60.5463	100.98	92.6878	101.817	66.3647	35.7675	58.981	52.8032	285.222	247.704	256.761	263.259	241.694	531.517	554.988	294.884	293.342	282.891	321.888	239.734	264.161	159.58	353.408	161.187	161.546	111.275	114.67	107.335	174.558	144.958	103.71	156.621	30.8387	15.8972	125.59	71.4025	45.8564	36.2316	137.768	134.275
13.35_574.4939n	597.485	13.3461	531.611	201.595	387.32	228.662	335.358	633.514	489.416	692.866	390.572	437.979	379.659	252.645	370.622	197.965	313.338	267.197	311.258	553.118	286.191	341.965	701.447	837.133	619.497	133.788	237.875	470.075	251.682	378.323	932.011	170.37	226.655	33.9745	251.717	388.005	174.311	457.605	164.624	101.617	271.673	406.261	719.456	439.222	360.044	1009.02	547.466	2387.5	2575.3
13.07_731.5441n	732.551	13.0701	15034.1	17199.1	15558.6	13553.9	13759.2	16526.5	13845.4	11485.9	16955.1	15299.8	17607.1	18259.4	15805.5	17564.9	14377.6	15591.1	14352	11993.4	14115.2	13355.2	14875.7	11804.7	11687.3	13123.7	13390.8	18166.4	15866	13572.7	15986.4	7905.71	19439.1	22234	20996	21949.4	22066.6	18038.7	22978.9	24493.3	17630	17337.3	24418.1	14940	23457.4	13628	18150	26116.2	21615
12.48_819.5769n	820.584	12.4835	18230.8	8658.89	8077.84	14732.2	14753.1	37715.3	9787.08	7844.48	18198.9	14807.7	16092.6	19204.8	15080.1	15171.6	15967.2	35861.3	34491.7	34420	38817.9	36861.9	42280.9	36044.9	39132.6	60111.1	56964.6	44213.8	25611.7	35983.1	60838.7	33215.8	45190.5	53506.2	57939.8	58958.2	59300.4	41533.6	59055.8	64894.8	48814.9	62619.9	40396.6	26988.2	146931	28692.2	44827.6	56632.3	32854.5
12.91_791.5797n	792.587	12.909	14622.1	6858.75	6566.41	10326.8	10806.3	22711.9	8593.14	7267.51	13993.2	11187.4	12825.2	14139.3	12072.8	11006.6	11772.1	22737.2	15061.3	14524.9	16124.5	15980.3	17930.2	21003.3	22319.1	22660.1	22275.7	28121.9	16591.7	21624.4	24924.6	12344	33957.5	14114.2	14839.4	14489.8	14944	26050.8	15255.2	16706.6	12062.2	18212.7	23608.5	14409.8	14314.9	12068.3	9933.92	34103.8	26145.3
11.16_779.5442n	780.551	11.1594	787278	320545	246173	196416	216281	686921	326629	269060	469696	351092	411189	456273	464035	395823	444002	652639	692416	596534	671652	622255	728829	724104	698630	600720	616008	799950	857287	724013	686978	362285	873961	672532	602311	587405	552060	722695	690175	662107	478903	722953	358910	237394	588686	325367	424908	742619	746755
4.35_844.2910n	845.298	4.34738	503.726	460.494	714.1	814.621	828.312	628.743	722.682	970.156	597.047	608.15	734.531	1215.97	999.794	1010.78	1151.11	1057.81	1279.49	1282.6	1251.6	1204.71	872.096	950.777	1104.24	1210.51	1157.15	997.129	1083.5	1152.34	860.561	1054.24	1278.57	1319.98	1025.06	968.753	926.286	1444.18	1158.92	976.878	948.639	783.805	706.825	980.232	761.656	593.378	446.176	814.988	764.804
12.62_759.5746n	760.582	12.6215	244173	266024	192434	191505	213153	68870.3	260561	206654	189031	194635	227931	225755	244242	227742	218264	61347.2	213389	142124	146131	153647	167583	167029	129879	111510	133852	73978.2	233806	171991	192447	141943	119096	205801	141821	150615	139860	70242.4	181433	161159	140146	127166	177040	156147	109895	159866	154994	89165.9	248299
9.27_345.3245n	346.332	9.26697	1983.03	1934.77	817.416	1883.53	1710.07	1534.77	1394.67	1939.75	2326.06	1925.18	1825.77	1594.01	410.37	1269.8	1753.55	940.72	1295.22	1412.37	714.366	703.381	1124.46	921.043	1850.02	1550.55	1411.66	1406.38	1094.42	1587.3	2059	1671.21	936.632	1516.58	1486.83	1754.42	1652.6	1467.8	1546.06	1664.55	452.952	380.962	347.907	296.791	343.515	416.77	429.441	1897.85	993.25
3.75_486.2904n	487.298	3.7548	681.013	720.306	632.345	652.791	994.202	810.125	818.407	230.498	1274.89	1178.94	1617.41	297.211	487.383	248.033	238.613	204.916	208.922	223.166	224.232	207.734	113.654	100.119	81.1204	78.3748	70.3404	194.085	46.3004	77.2352	65.7818	174.25	245.954	231.368	184.919	179.016	183.469	184.652	160.829	133.873	194.575	53.4124	40.3598	29.3915	45.0968	116.814	91.1362	532.056	85.8062
9.67_384.2664n	407.256	9.66512	263.363	357.488	303.603	251.421	209.634	167.059	181.876	240.729	237.318	247.133	1497.42	172.76	211.93	299.418	277.526	618.214	5196.79	737.214	598.77	865.015	590.965	854.326	914.774	604.667	762.108	657.769	1056.42	667.414	603.582	979.302	1497.2	1324.95	970.494	1118.72	854.502	990.025	660.976	673.758	447.301	231.148	238.628	340.543	273.958	538.381	356.929	1902.75	690.102
3.75_682.4104n	683.418	3.7548	551.37	570.426	503.265	507.061	765.243	619.292	631.417	156.318	1010.36	924.702	1265.9	224.072	382.139	173.657	178.782	147.779	149.014	148.99	155.357	145.451	69.8544	67.6657	49.7847	55.1251	51.5836	131.017	23.6848	51.0604	36.8522	127.943	193.828	174.307	141.505	142.35	131.204	129.572	127.774	98.9105	150.167	26.3333	22.3771	27.2933	30.4192	81.3054	71.3689	414.406	65.0174
3.75_912.4639n	913.471	3.7548	241.053	258.569	239.478	222.902	438.413	310.859	295.851	69.749	506.116	454.218	702.266	106.64	146.471	80.5131	71.1339	59.7213	58.0114	55.4359	56.9944	50.8838	29.197	27.3854	29.0192	28.7929	26.2484	52.0537	10.7203	25.3211	13.0383	54.4917	78.9998	81.512	61.3913	54.3213	49.9344	59.9948	55.361	35.3171	62.3039	16.2538	3.15497	4.77487	5.78461	23.5676	16.0751	200.788	24.9456
4.35_526.3098n	527.317	4.34738	634.766	634.77	895.39	875.694	1081.96	914.285	764.765	970.168	716.722	638.081	878.739	1255.43	1127.89	1223.32	1132.79	1493.31	1692.8	1526.79	1534.64	1493.59	911.241	1015.14	1436.74	1355.89	1430.62	1190.88	1275.9	1310.49	929.284	1057.84	1629.03	1474.48	1047.37	1140.9	994.252	1653.71	1352.55	948.372	1032.06	957.365	831.027	1047.98	945.152	569.817	613.192	1050.96	1021.82
3.92_339.2524n	362.242	3.91857	4026.99	4254.9	6244.55	4157.13	3554.54	5606.07	4603.76	3752.08	4881.72	5261.05	3817.31	1233.87	4629.8	3720.55	3886.91	3877.97	4967.87	5032.99	3862.49	4640.58	4245.33	3688.68	4280.21	3708.36	2968.78	5235.36	3615.87	4424.47	1460.41	1941.85	3556.75	3958.22	4528.8	5330.03	4667.66	4171.3	3439.21	4259.65	16745	20780.2	15974.9	13839.3	12177.5	17461.9	30867.4	5350.48	4571.29
14.22_855.5724n	856.58	14.2214	17006.7	18245.5	8777.29	6195.98	4941.41	8385.66	5663.75	4527.09	6482.54	5423.69	5990.47	4832.35	4861.76	5100.15	4745.37	4839.56	4367.14	3430.09	3612.34	3834.37	5111.2	5898.9	5601.31	4636.83	4167.56	8086.79	4907.46	4786.58	5827.83	6185.35	4833.3	2843.49	3066.65	3528.25	3673.05	4357.18	2911	4081.97	3286.23	6489.51	6596.54	2987.32	6390.16	6767.19	4290.72	16541.5	14665.9
3.25_631.3161n	654.305	3.2511	10.7168	11.8532	25.1741	23.7274	176.424	142.641	145.542	57.2097	100.298	100.378	143.266	60.8464	68.0601	60.5874	47.5498	414.167	436.04	414.457	406.641	402.335	559.848	538.389	343.749	357.445	351.821	670.134	348.478	325.967	242.858	284.999	364.38	398.497	267.421	251.639	248.082	360.03	336.935	264.257	274.836	174.619	130.357	206.449	123.534	162.351	138.697	121.751	99.674
1.14_588.1646n	589.172	1.14172	555.513	604.794	657.264	653.494	188.857	208.359	208.96	1323.56	1350.54	1227.17	1567.86	1639.18	1015.05	1361.26	1547.54	1172.6	1319.78	1300.45	1244.42	1044.6	1837.58	1803.53	1411.52	1521.65	1680.09	722.345	2725.86	1343.34	990.494	1712.42	1538.46	1563.2	1040.24	1120.68	973.23	933.733	942.643	685.427	794.607	1369.88	897.225	714.113	779.391	440.803	376.304	988.496	868.532
10.73_507.3683n	508.376	10.7324	2584.5	2834.17	1445.08	1556.47	23.7701	0	0	80.1155	0	1.97741	0	10.0757	0	0	0	63.4397	0	61.8703	0	109.076	67.9205	321.743	416.998	597.296	452.975	213.403	0	334.75	260.897	44.142	62.7992	28.7595	7.5301	25.2418	37.3067	64.9731	55.6575	33.4881	24.961	226.434	304.955	1046.65	1330.13	14.5594	101.502	90.1644	659.583
4.34_778.3466n	779.354	4.33572	4064.88	3983.35	6215.98	5980.24	6860.17	5348.28	5297.89	6450.93	4597.55	4281.13	5732.72	8330.66	7029.47	7439.02	7409.14	10434.6	10607	10880	10219.6	10398.3	6583.95	6865.01	8756.74	9543.78	9249.12	8528.48	8609.03	8830.56	6219.38	7713.81	10838.5	10415.3	7760.43	7486.98	6689.32	10924.6	9395.43	6980.85	7439.93	6658.51	5322.39	8092.68	5999.08	3749.63	4015.34	7620.92	6765.95
14.22_753.5269n	754.534	14.2214	1916.13	2417.06	1057.72	1110.36	1561.84	1361.78	1688.82	1663.83	1569.2	1709.68	1405.85	1247.11	1165.4	1348.78	1425.18	1405.89	1291.48	1046.14	1269.57	1519.09	1727.76	1994.52	1323.99	1254.05	1046.18	1918.87	1442.33	891.184	1506.44	1449.16	1200.59	1413.2	1481.94	2283.06	2069.46	1291.66	1477.75	2221.52	1436.01	1787.79	2667.02	1394.54	2894.17	3136.44	3419.7	2805.97	2593.76
10.27_495.3316n	518.321	10.2691	11019.6	10018.5	12025.2	11160.4	2498.02	2236.34	2312.54	2759.5	1773.28	1838.06	2313.97	3890.19	4016.26	3130.3	2962	3698.65	3910.04	3931.02	3981.11	3937.39	5338.81	5845.63	8373.17	7835.63	7222.1	5320.67	5616.99	7932.97	5962.9	5107.88	4070.54	3665.29	3749.16	3510.26	3007.99	3821.46	3933.37	3143.07	3579.89	6015.1	5124.99	4781.44	7329.19	2220.61	2575.55	6457.87	5283.84
10.52_481.3523n	504.343	10.5239	4506.24	4732.1	3642.1	3534.57	658.576	382.968	408.903	668.047	695.046	584.438	1641.49	813.378	531.582	855.421	670.498	875.713	2435.54	954.453	1173.67	949.53	1356.37	1595.88	3138.22	3505.71	2901.32	1866.63	1517.93	3048.23	2436.24	970.175	589.354	758.254	385.261	428.093	360.756	731.031	442.385	514.878	695.976	1967.79	1964.36	1979.2	5739.39	388.206	689.633	1545.57	1528.4
8.28_593.1579n	616.175	8.28068	6546.77	5121.12	846.05	1815.41	5061.31	4010.77	4458.76	2523.24	2129.92	869.591	3741.11	3752.3	1561.21	2528.92	3395.58	202.631	839.302	272.568	320.417	491.648	482.985	517.655	663.753	274.902	230.863	704.9	950.133	385.253	1438.61	659.423	726.202	430.478	291.454	685.327	340.369	1519.71	1505.69	1034.68	433.064	2274.77	1431.26	703.871	225.741	120.754	599.706	1119.86	2577.66
4.32_333.1061n	334.113	4.32422	671.316	870.358	1006.34	1046.45	1308.29	938.531	996.765	1027.77	921.165	785.728	1286.44	1180.12	1085.83	1010.89	1059.42	1230.14	1409.62	1452.29	1402.46	1268.18	1210.04	1239.89	1225.28	1269.85	1171.31	1696.41	1407	1305.03	1006.73	1096.89	1464.05	1331.02	1056.65	1043.31	975.437	1458.4	1309.05	1101.32	990.905	749.749	761.439	1082.99	853.243	694.363	609.977	1275.81	1246.98
11.67_795.4906m/z	795.491	11.667	1157.33	1793.85	1822.57	1385.09	1060.05	750.062	465.165	358.006	446.612	481.126	692.928	463.351	391.601	230.864	479.807	586.554	225.174	147.138	223.515	264.433	308.586	677.04	407.269	446.136	331.571	960.617	658.354	421.003	250.105	184.408	819.781	131.145	130.073	265.725	304.534	1198.47	163.41	176.592	164.221	273.137	266.597	151.696	534.167	523.094	363.055	1162.42	1380.53
10.66_550.4457m/z	550.446	10.6629	565.788	4347.56	3740.37	2705.77	968.007	3466.9	722.814	3293.62	2548.97	3385.86	3643.21	5616.28	604.045	1844.39	1876.84	3351.89	2388.5	1573.37	1372.32	2364.96	5774.86	791.76	822.901	371.194	579.456	2762.62	1588.76	1907.65	3621.47	3511.07	1119.11	1304.54	3865.25	4213.74	2812.99	1726.32	837.48	3575.95	7.1099	0	0	26.5637	0	10.7965	108.157	9812.39	12407.8
10.71_471.2845m/z	471.285	10.7092	1170.67	1695.49	1041.95	733.781	50.4985	0	4.81949	35.5716	0	0	0	11.5223	0	0	0	20.1629	0	4.7544	0	13.3278	132.809	35.4521	267.277	340.474	263.318	36.855	0	61.854	38.5777	76.927	45.9737	5.8764	3.58304	6.2838	19.4	57.2272	0	12.8154	46.2521	54.974	128.058	392.034	986.909	13.6908	37.0631	28.0424	574.864
11.70_769.4752m/z	769.475	11.7015	20391.9	17538	13342.7	13794.5	13786.6	16815	16533.9	13299.6	17926.4	14245.9	15102.4	15998	15150.3	18335.2	15880.1	15904	15159.2	14286.7	16136.6	15119	18996.6	20847.2	18963	18304.3	17552	20353	19167.5	16718	20125.1	14857.5	15928.3	17176.8	15128.4	18197.7	18975.9	21089.5	17831.1	18536.4	18335.9	21199.8	19487.9	16130.5	26448.6	18316	22198.2	26185.8	21531.9
10.67_594.4718m/z	594.472	10.6746	26.8059	1962.17	1817.38	944.601	144.195	947.577	118.493	1213.95	1016.16	994.974	1011.28	2552.04	251.804	405.17	514.167	1293.04	446.541	330.243	509.921	982.279	2071.05	149.595	210.945	16.4642	4.97349	781.28	695.828	492.199	1354.56	865.531	269.731	86.5289	981.32	1335.51	663.436	879.374	15.3375	1266.93	0	0	0	0	0	21.3516	0	3455.32	5784.11
11.71_184.0727m/z	184.073	11.713	270609	199905	185005	173939	152913	192775	163778	140838	183632	163213	195072	201560	209270	213336	188175	187788	253666	203541	219440	206884	242284	236637	227058	212618	217164	232265	269029	241985	258767	160830	268496	242437	213643	209437	197369	211440	227938	226585	179555	229058	174738	125838	219670	160852	157285	193335	215502
10.61_840.5497m/z	840.55	10.6051	6258.58	4695.21	3015.01	3417.87	5442.91	6397.15	3916.44	2980.03	4788.21	3304.78	3682.02	3943.63	4164.72	5381.88	4328.45	5202.93	2989.07	3677.9	3857.63	3667.8	4373.24	3992.99	3659.75	4684.55	4463.24	6042.57	3507.74	4485.52	5656.81	2729.16	5308.69	3760.48	3747.42	4079.43	4176.98	5414.22	4666.64	4299.25	3510.51	5308.98	3331.21	2123.04	6029.62	3096.48	3888	8445.6	6531.98
11.10_578.4773m/z	578.477	11.1017	161.969	1213.67	363.092	445.638	159.386	417.255	14.6381	590.109	625.784	534.693	490.164	1127.23	0	121.263	327.177	555.606	312.168	418.242	0	290.513	909.93	0	141.357	81.8975	0	336.486	133.804	377.066	548.12	830.01	0	41.0582	488.327	862.313	381.858	237.409	101.571	799.767	0	0	0	0	0	0	0	1650.11	1576.58
11.72_832.5822m/z	832.582	11.7245	213853	247957	199932	181197	171544	162478	155437	109061	145366	131676	145741	159261	148012	151097	145479	156533	149805	122172	133844	127487	153609	172614	166171	142636	144146	193394	202224	165442	175246	103343	230132	154086	126545	130073	122263	195806	153195	142034	114510	144931	100983	71632.5	139285	127549	97397.4	137274	205655
11.75_806.5672m/z	806.567	11.7475	936710	600322	482627	505372	517256	722882	511812	401664	564034	486744	548950	621888	589809	730104	540057	704642	691219	608987	680222	635725	762133	803211	768952	735271	757682	864328	872963	798013	896363	490517	896114	875266	759368	762951	730302	870110	888812	849749	664978	874017	582718	382661	861366	496530	547165	630641	612846
10.57_121.0131m/z	121.013	10.5702	2133.8	2191.46	2022.46	2161.18	1634.45	2083.64	2022.69	2183.44	2565.97	2813.23	2956.67	2142.39	2373.4	2283.3	1958.67	1959.51	2003.36	1703.09	1600.26	2065.28	2057.44	2240.25	1867.65	1636.4	1695.85	2366.83	2254.63	2002.81	2749.95	1796.69	1597.45	1710.81	2316.6	1876.72	2100.84	1613.18	1923.57	2280.03	465.586	845.493	787.099	777.494	385.01	741.673	1396.11	1881.47	2609.71
11.79_623.5051m/z	623.505	11.7935	158.522	0	0	0	0	31.4521	199.377	0	0	0	0	21.0939	0	0	24.6143	177.679	0	0	21.6114	0	0	32.7862	140.994	513.257	44.5499	67.4315	0	33.2735	315.027	42.0654	551.995	728.317	1639.97	2067.12	1021.71	150.999	989.85	887.678	1337.48	959.045	24.773	49.0407	1472.31	24.6497	566.982	0	0
11.86_858.5972m/z	858.597	11.8625	5440.01	9472.11	7492.12	3670.41	3018.88	5002.98	3424.6	2674.94	3180.09	2435.58	2923.06	3623.29	2752.21	2454.71	2869.24	4118.74	2209.91	2036.55	1927.93	2767.66	2629.57	3327.32	2307.46	2654.54	2854.22	5861.76	9396.77	2781.37	4635.38	2031.14	10225	691.763	427.318	471.628	453.85	6754.11	660.956	438.838	493.326	1707.86	1970.16	1563.95	376.003	2806.27	333.083	4911.58	8044.83
11.91_512.5052m/z	512.505	11.9085	802.799	1457.25	920.844	1073.03	1512.42	1010.4	1978.24	2693.67	2028.83	1810.2	1255.71	1172.79	800.561	967.074	1150.02	626.82	482.232	1407.49	1079.57	377.954	1238.05	790.613	592.133	839.307	1694.54	1025.61	1448.21	1269.08	1091.82	971.924	704.272	2448.47	1276.95	2241.85	1417.73	1123.41	632.714	1801.76	0	0	0	14.9443	0	0	0	722.786	132.197
12.02_810.5951m/z	810.595	12.0235	5499.05	9728.41	13564.3	15405.8	10662.8	1185.48	10934.5	9842.72	7337.81	9467.33	9635.01	10063.6	11660.8	11383.6	11512	868.826	8127.14	4760.44	4579.13	3947.92	5357.79	4827.47	3798.75	3955.51	3905.74	1391.53	8094.09	4463.2	6165.35	3964.96	2034.8	7946.28	5950.53	6484.35	6187.56	950.727	6489.49	6785.28	6486.4	4618.06	5822.35	9009.31	4324.14	8718.96	4045.98	885.826	6931.18
12.36_744.5799m/z	744.58	12.357	400.612	794.726	409.124	665.048	1275.17	671.249	1488.58	1345.98	1605.14	1545.27	2121.8	1727.8	2232.24	2033.08	1682.76	568.915	1144.65	3369.56	2986.55	2890.61	3477.71	3407.18	1343.62	965.402	1537.87	854.282	1374.21	2365.83	1443.65	1342.56	1149.78	1478.57	473.319	635.093	616.421	725.895	621.745	711.082	764.72	559.477	1916.35	730.067	367.064	991.345	1070.92	675.047	1507.81
10.51_445.2683m/z	445.268	10.5124	2840.64	2992.88	1619.16	1787.14	132.742	57.6187	57.5939	172.154	31.9383	44.6799	71.2966	167.056	140.395	199.87	173.211	18.9889	94.0853	15.6748	12.5857	13.816	789.499	1007.31	1810.03	2086.23	1679.72	1026.06	431.424	2002.04	1193.81	324.47	0	149.802	0	24.4086	43.3295	87.8162	53.2113	42.6527	285.386	1385.21	1326.08	1468.88	3462.5	13.2493	299.773	560.936	1342.92
12.37_766.5717m/z	766.572	12.3685	778.818	843.215	714.807	853.276	680.785	2909.5	986.043	1062.97	2367.84	1707.21	1607.02	2144.4	1633.23	1000.4	1767.79	2735.53	3334.04	3698.74	3919.19	4101.1	4626.6	4552.58	3754.47	3147.14	2866.55	3364.6	2919.78	4345.6	3128.9	1735.47	6691.08	2282.77	2385.26	2628.81	2126.18	3340.58	2714.88	2611.1	2000.96	3165.64	3622.21	2226.4	2122.06	2122.97	2285.41	3699.92	3243.27
12.39_854.6204m/z	854.62	12.3915	1537.77	890.627	164.972	426.342	847.329	433.048	1691.72	490.192	380.565	770.015	597.207	540.704	520.589	795.96	666.435	311.855	889.325	432.33	397.62	452.289	593.39	512.488	218.484	153.121	251.139	248.25	1058.64	668.845	1005.61	493.281	210.18	1319.62	257.273	292.33	355.849	342.361	467.32	303.528	316.036	211.046	442.037	491.868	72.9199	159.805	631.401	1237.22	790.002
11.71_645.4877m/z	645.488	11.713	3702.27	2388.34	2516.1	1739.28	2336.67	3390.7	2463.31	1835.48	1533.31	2071.62	722.165	3177.01	2839.33	4159.79	3345.52	1953.93	2178.69	2066.19	3373.23	2315.57	2718.9	5958.1	3378.36	3978.65	3444.85	3770.86	4515.51	3686.87	3248.78	2875.75	3034.81	3655.66	1811.44	2678.04	2817.21	2630.82	4209.88	4516.99	3610.08	4515.52	2138.51	2896.93	3368.29	4398.79	4499.08	3458.41	2198.38
10.71_697.5243m/z	697.524	10.7092	0	162.006	28.6303	338.323	843.499	753.644	536.591	681.894	1679.67	1556.17	1461.26	1314.4	1083.59	766.06	1263.22	1115.3	1777.57	1258.31	1206.23	1535.39	2064.27	1490.05	1552.08	1086.25	1031.39	987.079	417.43	751.433	841.755	569.284	1093.59	960.475	785.592	883.673	1093.32	1496.55	1017.61	1524.75	996.56	1288.75	2302	1478.32	1039.74	1097.93	1606.35	1341.95	284.553
11.59_756.5516m/z	756.552	11.5862	38136.4	50242.1	37118.9	21723.4	22129.1	21454.1	39632.1	31131.4	37048.7	30422.7	30231.5	31987.2	36186.7	34006.2	34405.6	22000.1	41832.3	35725.6	37356.8	36812	43876.7	39409.8	39010.7	40213.9	37926.6	27693.9	53701.3	44073.2	47488.3	29674.3	45093.9	31998.6	21469.4	21261.1	20568.8	26718.6	31975.7	23932.9	20007.8	24999.4	31511.2	18263.3	18700.1	24662.7	29043.3	20056.6	40044.9
10.78_358.3682m/z	358.368	10.7787	1043.34	1288.98	732.681	780.965	1290.38	920.233	1223.94	1437.9	1336.95	933.395	1273.04	3440.67	483.578	1530.52	1159.34	2761.14	1058.42	993.482	688.695	535.83	1316.07	1244.54	1571.68	1140.96	1342.58	1569.25	1054.63	1258.05	1550.48	1524.72	1082.03	1123.6	1035.75	1124.58	1309.13	1079.83	1629.66	1199.59	3484.71	3208.48	3654.98	2904.69	2759.31	5124.31	3704	1113.02	2454.04
11.14_846.6339m/z	846.634	11.1364	108.803	114.186	20.9356	30.393	778.988	0	3705.84	888.79	292.26	872.347	2136.71	1946.66	2898.6	934.442	73.9502	0	1250.11	4760.12	4788.29	4415.96	5183.86	4707.18	1478.31	1561.51	5267.55	6.83418	905.083	3108.56	8581.64	6625.05	699.147	1212.08	3496.07	3545.34	3416.27	0	498.449	3713.59	3908.31	1640.63	14807.3	1036.45	6.18825	3837.11	2129.26	0	1431.22
11.15_818.5668m/z	818.567	11.1479	38218.2	29034.8	23738.9	30152.8	32056.2	37854.9	22625.9	17673.9	27629.7	19730.4	22999.7	25256.1	25040	28289.4	24203.9	33691.7	27209.5	24494.3	25952.5	25195.7	28964.2	26648.1	26911.2	31532.9	31575.4	38698.9	27520.4	30986.7	34281.5	17386.8	42453.5	29842.9	28654.7	27757.7	26899.8	35041.2	32214.4	31291.8	22488.2	33433.6	18616.4	13223.1	39664.9	17883.3	21437.2	40705.4	35963.7
11.19_487.2792m/z	487.279	11.1939	173.946	542.648	323.103	282.042	0	0	0	27.2318	0	0	0	0	0	0	14.1367	0	0	0	0	0	0	0	0	51.4112	101.4	19.037	0	0	0	331.855	0	0	0	0	0	0	0	0	0	0	30.2521	72.2873	29.9089	9.22023	78.2571	46.7316	59.1517
11.21_506.3602m/z	506.36	11.2054	570.262	900.079	877.17	373.216	3.50157	0	28.7558	78.1531	1.2006	0	0	0	0	0	52.1516	0	99.6737	0	0	13.1885	0	0	0	0	0	30.362	0	7.49707	0	236.37	0	0	139.29	0	0	9.602	0	0	78.8573	0	27.6359	255.377	6.70669	0	68.8	95.7196	7.13425
11.04_874.5950m/z	874.595	11.0442	1682.95	431.393	225.213	205.55	843.939	3666.23	590.786	321.586	3283.29	1477.91	1380.36	1928.49	1409.15	1382.27	2011.11	3205.32	1525.69	1326.67	2180.35	1083.18	891.952	369.175	554.104	2415.37	3339.85	4011.09	2326.22	1998.24	1525.54	593.46	5296.09	4078.03	3183.15	4601.53	3923.43	4781.73	5178.19	5491.37	2807.06	3030.66	968.207	257.352	2149.87	206.179	2238.2	4742.59	6408.4
11.21_507.2704m/z	507.27	11.2054	0	26.7178	0	0	77.2886	0	142.091	173.868	41.2523	147.383	7.28543	12.4562	8.31472	26.9355	47.3347	0	37.028	0	0	0	0	0	0	0	0	0	0	0	0	0	0	0	0	0	0	0	0	0	0	0	1.10591	0	0	0	0	0	0
10.96_886.5932m/z	886.593	10.9637	11434.2	6446.41	5078.08	24465.1	27064	26032.6	13845.3	11360.2	20642.5	24627.9	28525.9	29243.8	15098.1	17545.4	16542	20948.8	22000.8	18723.6	21228.9	19046.3	22120.9	27326.3	27217.2	31829.4	31329.5	25051.6	30004.2	25228.3	32968.8	16364.8	21811.6	26405.8	25960.5	24848.7	24161.1	21398.7	29098.2	27968.6	19032.7	28443.2	14351	8362.16	29689	24604.1	15621.8	28651.9	46598.9
12.55_838.5983m/z	838.598	12.5525	0	47.6193	120.277	378.959	159.583	381.869	319.026	271.604	476.793	406.812	425.78	594.57	280.555	204.767	321.985	362.264	317.32	465.995	611.412	504.558	663.681	389.456	520.532	365.101	267.229	362.549	428.654	505.014	188.117	111.223	340.551	20.7378	136.919	45.7594	68.9222	415.493	21.6671	67.594	39.6818	228.343	83.794	36.101	53.0803	452.171	59.9508	551.129	481.319
11.29_840.6061m/z	840.606	11.2859	2052.57	1899.14	994.188	2325.48	4317.64	848.621	3300.56	2588.96	1951.7	2916.44	3116.42	3016.17	3486.06	3267.77	3149.17	1040.1	2203.43	2524.55	2123.05	2175.94	2683.18	2437.59	959.595	1363.46	1885.82	799.728	1409.82	2456.61	2147.64	2249.94	809.014	1774.58	830.401	1514.74	1510.41	1177.33	1581.12	1325.71	1402.08	757.405	1949.12	1797.53	1049.38	1500.21	2064.99	2189.64	1817.03
11.36_730.5371m/z	730.537	11.355	5817.67	7589.15	5896.83	2036.01	2040.35	5748.23	3651.6	2284.73	4797.3	3363	2966.51	4496.23	5197.12	4969.2	4273.84	5404.77	6483.76	4877.54	6352.31	5154.35	5826.9	6072.18	5731.38	6806.02	6581.86	6895.15	9920.68	8345.93	6567.67	3435.89	11975.4	5857.22	4882.88	4142.51	3917.78	7161.44	5998.78	4597.27	3179.01	3936.07	3109.84	2009.79	5165.16	1932.38	2337.06	5485.07	5791.04
11.47_558.4378m/z	558.438	11.4703	312.298	524.395	556.001	437.011	592.608	656.737	724.967	703.779	584.648	916.874	787.504	452.111	334.195	408.724	788.892	433.984	524.686	902.211	242.772	193.247	200.792	590.282	583.205	320.727	295.467	439.918	242.391	491.394	793.456	932.578	452.562	811.783	649.729	653.488	296.907	347.302	646.245	840.599	0	0	0	0	0	0	0	861.907	278.4
11.49_743.4593m/z	743.459	11.4935	25936.5	11028.2	8067.4	7206.56	7017.61	26043	13539.1	11595.2	20460.1	14628.2	16234.1	16058.8	15340.1	14606.2	17005.7	23931	22478.7	20154.8	22168.6	21013.9	25264.9	26443.7	26642.9	21749.2	20641.3	28764.2	26636.7	22079	21900.8	14704.7	25245.8	19871.6	19356.6	21438.3	20666.3	26160.8	23051.8	21868.7	18086.4	25571.6	15650.7	12501.3	22110.9	15601.7	22331	42864.8	35791.7
11.49_784.5785m/z	784.579	11.4935	22044.5	26493.8	21575.9	23121.7	23378.6	10963.7	23395.8	29828.6	24955	21397.7	24927	21742.2	21355.8	20446.8	19184.6	7742.19	16026.4	15122.6	14001.8	13954.5	16640.1	15841.7	16529.6	16024.3	14994.4	9885.54	18256.2	22867.2	20648.6	17977.9	12719.9	16917.1	12063.6	10568.6	9536.37	5302.52	12657.4	12388.5	9907.23	8634.62	16165.1	11879.3	6063.22	13143.9	13920	13339.3	16699.8
11.51_752.5175m/z	752.517	11.5052	12.1138	304.678	301.112	143.515	255.023	134.912	270.037	200.253	399.77	211.281	266.81	406.968	234.724	87.9247	200.301	446.149	695.448	573.675	312.212	746.104	320.871	170.171	483.074	374.54	321.446	271.766	363.249	279.955	323.564	338.266	78.9787	34.1867	19.6071	69.7359	169.63	0	20.0387	125.506	195.684	42.4995	513.129	461.666	0	360.325	699.911	1075.84	845.007
11.52_740.5576m/z	740.558	11.5167	0	15.9211	0	6.86509	127.658	0	275.325	164.638	33.3621	177.606	177.672	33.6104	190.12	58.1772	37.401	0	68.8646	30.5745	57.7185	32.8791	64.3258	138.125	150.141	0	81.4495	0	127.324	93.4151	65.6616	106.462	0	97.5817	128.667	99.9656	90.7306	0	13.6404	137.958	208.17	17.9431	412.131	646.443	13.577	560.145	82.0112	0	105.404
11.53_768.5586m/z	768.559	11.5283	4226.51	3904.1	2962.27	3096.31	4652.68	717.832	5249.39	5947.98	4134.68	5485.37	6064.85	4989.03	5996.78	5958.15	4573.75	1052.24	2838.66	2327.59	2153.21	2193.22	2357.59	2420.95	2672.39	2041.16	2264.46	569.328	2615.67	1955.87	3183.76	3407.13	1694.03	3413.25	3172.12	3281.52	2820.04	1125.2	2244.46	3338.88	2786.54	2174.73	4348.32	7490.68	2480.26	5467.68	2425.79	1824.85	3257.85
10.79_402.3942m/z	402.394	10.7904	189.24	656.67	134.185	277.835	311.117	335.079	213.982	459.475	472.849	410.362	405.044	309.914	372.965	431.492	361.372	1332.95	339.116	447.268	325.857	142.365	360.739	432.373	309.663	408.427	398.566	417.58	351.265	789.642	328.009	546.082	180.151	389.308	629.463	451.925	379.765	404.091	355.823	545.96	1784.97	1860.36	1893.1	1697.7	2165.98	3146.93	2043.81	402.314	398.871
11.53_778.5353m/z	778.535	11.5283	2336.63	6157.89	3815.76	1481.38	1601.13	3122.48	2780.11	2360.36	3234.72	1875.15	2158.33	2277.11	2721.27	2551.93	3061.04	2830.14	3815.63	3294.12	3741.32	3281.55	4338.69	3577.27	3682.51	4009.18	4016.14	3946.66	4873.78	5038.32	3930.42	2277.46	6306.58	1897.41	1220.56	1271.11	1394.08	3676.2	2089.47	1778.76	1384.02	2413.79	1731.32	1623.76	1899.16	2257.27	1892.11	5173.38	7354.88
11.54_794.5711m/z	794.571	11.5398	10139.7	10842.3	7764.33	9068.42	14161.4	3996.68	19173.7	15552.1	11623.9	16035	18231	17560.5	24096.7	21103.3	14446.9	3658.57	13358.4	13980.4	14665.9	14750.8	17444.3	15032.7	11672.3	15312.1	17134.4	4675.07	13976.8	12946.9	22868.6	18141.8	8071.33	23875.6	17325.4	17174.9	15540.5	5082.05	19489.8	19613.9	16048.4	14370	19978.5	16464.1	28387.4	20379	13941.8	3682.58	11090.8
11.56_813.6805m/z	813.68	11.563	1182.25	3528.55	3117.18	3735.89	3477.75	425.955	2031.06	1803.48	761.135	792.798	586.489	217.209	457.677	699.202	875.972	172.839	85.6473	46.9993	87.0861	131.263	291.22	245.423	123.811	147.861	86.3557	312.288	231.358	156.944	155.076	965.831	288.675	351.558	385.074	380.397	1500.16	389.785	58.7894	20.9455	70.3975	152.605	2226.21	2645.69	322.863	2026.85	2159.43	432.017	380.853
10.79_340.3578m/z	340.358	10.7904	726.712	542.398	302.296	271.399	533.837	376.452	339.288	689.47	561.751	526.777	683.076	463.825	106.391	467.326	307.559	1406.4	340.289	327.226	183.965	139.13	690.865	638.31	405.804	675.494	478.301	621.472	440.05	408.154	772.722	458.808	385.984	341.107	455.988	425.458	606.878	425.08	347.303	532.742	1713.06	1613.27	1970.42	1335.69	1691.48	2778.59	1691.87	352.284	634.211
10.73_590.3812m/z	590.381	10.7324	0	6.20084	6.88323	54.6656	0	0	0	0	0	0	0	0	0	0	0	0	0	0	0	0	0	0	0	0	0	0	0	0	0	16.6128	0	0	0	0	0	0	0	0	0	0	0	37.6143	0	0	0	23.8033	0
0.80_280.0923m/z	280.092	0.800233	4842.53	4716.12	1977.45	1934.19	154.15	150.29	159.679	61.9226	0	2.57426	0.260791	92.6098	205.985	67.7009	60.9438	5.9652	12.1982	11.7206	10.2084	11.7132	914.849	909.244	1576.77	1508.67	1517.4	1285.49	617.828	1565.13	1642.04	177.625	24.62	29.3592	45.5173	39.5377	33.4628	88.9289	104.056	90.9931	641.358	930.017	1010.89	2234.15	4736.94	42.1542	488.563	297.614	1469.86
13.46_882.5937m/z	882.594	13.4611	353.631	57.3158	161.783	301.429	129.768	358.429	93.159	66.1455	148.881	147.418	124.4	146.606	295.8	40.8484	101.733	328.221	77.4981	51.6704	156.293	121.994	106.028	216.995	159.651	130.825	155.906	269.677	131.343	32.9244	86.6687	94.7671	527.598	47.2453	50.8377	96.6567	78.8097	396.015	22.9683	30.562	73.0849	366.556	72.4263	118.111	117.194	287.816	11.0374	1689.82	2722.25
12.82_804.5483m/z	804.548	12.817	1144.23	1944.47	2294	2229.53	2429.77	3824.89	1676.79	2066.03	3088.66	2959.14	2958.57	2632.57	1457.32	1749.94	1837.22	3509.05	962.149	1451.8	1717.78	1428.81	1856.08	1579.56	2034.68	1742.58	1510.12	4230.75	1165.6	1070.77	1257.67	980.565	3026.63	1398.57	2056.46	2521.17	2896.75	4013.81	1963.51	2340.61	2295.14	2406.39	3574.87	2849.73	2629.95	2144.13	4507.02	11205.1	3071.31
14.21_840.5491m/z	840.549	14.2097	2976.36	2659.68	2229.01	2386.84	2148.54	1822.27	1876.16	3307.43	2406.19	2849.26	3602.09	3516.14	3409.08	3689.25	3763.52	3924.75	4594.69	4482.59	4756.22	4653.46	5238.16	5352.95	6400.03	5927.79	5238.68	4125.08	5452.05	4735.72	5086.05	5625.65	4721.69	4511.68	4335.5	5297.51	5252.95	5454.18	4725.42	5246.76	5222.19	3528.44	3384.09	7495.42	4299.92	5400.61	4633.73	7006.15	6401.9
14.21_814.5334m/z	814.533	14.2097	2068.64	2087.74	2407.87	2556.42	2214.63	1922.2	2186.63	4288.96	3172.33	3455.88	4364.52	3831.31	3654.91	4436.71	4278.71	3533.91	4289.87	4076.16	4205.63	3975.14	4867.93	5464.75	6425.72	5550.61	4806.02	3706.1	4510.45	4598.82	4147.12	3840.63	3998.56	4108	4101.64	4957.14	4795.74	4870.18	4441.76	4682.45	5071.96	3354.8	3334.24	9485.53	2698.12	5845.35	5556.22	5803.82	5055.01
14.21_810.5960m/z	810.596	14.2097	14659.8	18119.6	17649.1	18270	18457.6	13119.3	11616.1	12209	13681.1	12160.1	13529.3	12611	12587.6	17070.8	12375	9166.39	5877.77	6029.25	6291.97	6919.64	6150.53	6641.91	6156.44	6872.94	6912.69	9392.37	6732.67	7446.71	10738.3	3848.98	8255.46	10670.2	11550.5	11159.8	9924.64	8815.93	10678.4	13327	7836.36	9159.51	11579.8	5320.6	10631.3	6894.26	7286.42	13188.8	8138.08
14.21_908.5734m/z	908.573	14.2097	2385.58	2254.2	4480.56	4664.14	3777.85	3200.39	4143.67	4835.5	5887.84	5662.97	7061.57	3530.94	4024.48	4379.77	4433.88	3465.91	4078.58	3889.71	4118.44	4262.6	6019.83	5938.5	6562.59	5911.51	4665.38	4771.98	4669.66	4883.22	4755.42	3229.38	3698.54	3920.16	4150.98	4841.72	4938.42	4744.94	4112.17	4735.45	5100.93	3932.57	4200.03	5926.17	5795.33	5581.09	4410.93	7224.4	1849.6
14.21_768.5764m/z	768.576	14.2097	3868.73	6417.6	6363.81	9509.17	10405.1	7195.43	9434.82	7253.48	11415.7	11841.7	13617.2	15081.6	12887.4	9172.03	10804.2	5016.27	5186.3	3950.45	4993.38	4367.49	5271.64	3129.73	2844.68	4910.26	5529.07	5870.24	3230.5	5645.24	8313.46	1530.01	12508.6	8639.17	7814.3	7540.34	6987.29	5633.38	8751.03	9225.42	5173.68	6921.82	14445.9	5262.69	9168.82	3164	3566.11	6053.99	6129.49
14.21_796.5825m/z	796.583	14.2097	2575.44	2372.79	1979.13	2664.43	4186.69	1344.57	4949.23	2716.85	3126.25	4544.33	4738.48	4614.45	5822.37	4862.97	4170.13	669.917	3220.01	3213.64	3408.14	3796.1	4094.32	3669.01	1835.3	2084.53	3408.32	940.264	2523.29	2651.61	5541.25	1896	2129.91	6365.6	5059	6304.55	5444	1033.93	4363.73	6629.82	4473.36	5127.47	8168.95	4334.07	9939.33	8633.49	5023.01	1288.15	3678.24
14.21_619.4694m/z	619.469	14.2097	117.193	33.7922	13.1442	0	79.0555	30.0059	0	54.545	15.4149	123.298	361.394	491.235	93.9254	257.024	180.056	573.155	780.255	697.441	732.458	620.373	650.342	972.049	344.387	660.521	842.717	1155.47	1589.11	634.394	242.019	1398.79	1167.41	749.377	709.721	744.849	326.981	1248.87	761.162	462.137	819.287	38.6989	0	602.848	0	0	14.1944	322.115	286.704
14.21_790.5723m/z	790.572	14.2097	506.504	1027.42	1252.55	1872.01	1687.27	1170.15	1692.47	1937.62	2487.07	2356.43	2671.35	2049.85	1521.16	1609.39	2072.62	1278.37	1371.43	1243.34	1255.53	1368.06	1432.29	1359.42	1300.97	1384.1	1358.44	1368.59	1564.79	1229.17	1426.64	2456.71	1443.23	907.865	964.198	1112.28	1093.04	920.768	1065.54	1125.65	1159.96	1216.9	3048.06	1623.33	1422	821.842	1544.1	2121.74	1563.31
14.21_797.5065m/z	797.507	14.2097	1652.13	1328.35	1784.64	517.88	389.121	2014.63	758.776	481.648	937.308	688.81	470.344	421.745	285.894	546.417	536.709	987.958	403.502	323.725	383.731	370.714	521.153	600.679	759.033	453.83	286.32	847.344	459.709	397.435	628.92	12.7	812.632	243.96	208.4	214.193	338.474	930.831	244.341	473.798	156.795	1179.52	1172.35	251.364	997.902	852.137	484.206	3815.11	3994.61
14.21_882.5920m/z	882.592	14.2097	1535.86	1267.04	930.37	1088.06	985.861	1811.88	1092.64	888.272	1378.05	1146.59	1234.01	625.055	1008.47	662.48	779.576	832.32	702.137	515.356	649.529	588.05	518.215	891.496	983.669	726.634	581.691	919.432	787.474	713.978	782.22	456.064	835.395	357.67	309.093	432.886	452.962	1005.43	359.186	423.543	545.103	2597.15	1843.74	489.451	565.036	1459.68	724.251	2869.14	4980.03
14.21_868.6165m/z	868.617	14.2097	25.2046	5.30741	14.9152	116.439	142.282	383.406	230.349	99.6855	212.536	412.053	404.577	362.833	121.175	43.6051	127.733	53.3975	642.954	473.201	622.247	715.279	731.009	374.173	334.725	709.908	750.746	93.0998	372.423	1175.64	1640.28	100.82	26.2448	418.252	522.641	561.308	503.683	45.6163	566.506	848.007	312.786	2744.71	426.973	12.9792	785.904	652.47	285.476	196.176	276.486
14.22_725.5540m/z	725.554	14.2214	2328.24	814.82	667.09	1372.7	1754.92	2294.01	2006.72	1188.86	1834.3	1766.56	1525.23	1529.52	1490.32	1230.93	1193.78	1647.78	915.883	1024.17	846.011	1139.67	862.803	1249.77	1272.74	1207.97	851.651	1627.16	999.314	899.421	1350.16	280.189	1002.87	1066.25	1200.28	1143.25	1113.31	1444.06	1109.32	1451.14	793.122	1314.92	1422.55	513.686	1810.09	1155.92	1386.13	4374.28	4335.64
14.22_852.5485m/z	852.549	14.2214	3487.32	3777.08	1552.69	1914.8	2164.94	1975.65	2230.8	2694.36	2582.73	2367.15	2518.51	1428.43	1672.84	1957.51	2162.89	1379.56	1981.59	1607.95	1836.6	1900.22	2310.45	2723.32	2806.05	2407.52	1740.78	2484.28	1630.21	1763.39	1825.68	2868.59	421.266	621.543	751.402	1043.88	949.668	867.864	739.419	924.246	1518.29	1158.87	1214.34	905.307	2091.59	2456.72	3130.1	5742.9	3476.69
14.21_802.5335m/z	802.533	14.2097	6286.4	6111.31	2287.31	2647.6	5052.15	2709.17	2376.26	5394.26	3665.5	5094.25	11224.8	12579.7	7081.99	9091.19	9314.79	18278.8	19252.5	19632.4	19418.3	21307.3	22561.6	20539.7	16546.6	19446.4	18772.6	30222.3	29794.4	18939.5	10154.8	31567.7	27144	22746	17567.4	16201	12568.9	28591.8	22395.9	15420.9	23030.3	3595.75	3070.85	19662.3	3962.9	6502.68	5407.41	11832.8	11463.2
14.22_826.5333m/z	826.533	14.2214	851.815	967.941	465.384	481.917	536.912	417.054	574.478	1038.36	743.911	667.41	619.894	506.543	656.217	718.976	866.636	918.465	1257.86	1207.65	1163.95	1273.31	1499.88	1810.27	1969.88	1675.55	1357.92	1640.61	1161.28	1220.8	1553.58	2297.16	876.392	867.07	1125.25	1461.95	1422.73	1104.3	1122.03	1204.73	1473.16	810.514	868.118	2676.98	1520.95	3370.64	3634.79	2826.63	2094.47
14.22_666.4813m/z	666.481	14.2214	2018.91	412.767	410.415	829.525	997.49	1234.52	1283.88	1025.89	1288.01	1125.39	765.002	1324.58	819.933	1062.87	493.318	712.58	848.642	406.28	460.932	688.027	531.999	662.568	608.157	609.646	390.321	843.194	783.288	652.504	722.01	161.777	626.741	579.255	548.659	525.214	440.91	776.547	565.331	640.018	311.145	887.719	1097.48	322.514	1081.2	658.916	860.42	2363.15	2190.11
14.22_723.4904m/z	723.49	14.2214	1200.08	1474.41	1182.04	1322.93	1426.79	45.9285	2250.99	1352.72	1106.16	1234.52	1235.65	686.998	1182.73	1012.82	1160.03	4.74581	793.264	360.341	326.061	313.332	465.777	489.697	199.751	263.179	305.319	0	777.419	487.942	872.373	294.765	42.0664	734.127	362.152	557.729	422.876	0	624.66	575.148	379.149	452.581	1217.5	641.659	532.295	1255.04	1417.37	60.4213	1728.43
14.22_739.5684m/z	739.568	14.2214	365.525	103.623	95.945	546.752	489.451	664.399	344.169	191.468	704.024	449.285	389.501	507.444	684.237	456.64	440.814	445.142	349.447	268.857	355.827	428.33	470.74	325.082	451.857	506.897	507.394	341.627	308.838	261.756	771.501	71.9593	439.391	738.895	941.964	799.083	908.615	174.859	784.926	1085.99	634.918	1020.65	1634.94	269.405	1568.11	352.707	1315.58	723.812	1332.9
14.23_780.5497m/z	780.55	14.2331	42988.8	38327.3	26812.7	29316.3	36418.9	31038.9	45303.4	41717	44243.7	40764.1	51812.9	46446.9	40782.1	43036.5	44744.5	47631.7	57558.4	52163.8	52904.6	60830.9	61108.6	59526.2	50984.2	51857.6	51374.3	69816.1	77416.1	55103.4	48293.7	67707.7	71785.5	52678	42147.9	40698.1	36493.4	68002.6	53161	41560.7	48314.8	34970.8	33532.1	40317.1	26254.1	41000.2	34575.2	71183.8	67609.7
14.23_341.3056m/z	341.306	14.2331	625.784	735.951	692.384	797.245	885.511	679.001	902.127	978.437	802.348	721.208	752.052	855.68	505.32	399.748	643.475	445.277	354.42	380.961	437.066	424.937	371.153	330.616	473.277	608.733	692.231	492.64	317.186	284.552	849.399	265.77	277.317	397.87	426.773	226.054	486.682	159.058	485.761	684.866	344.185	434.947	605.146	685.492	729.358	856.155	586.549	16.0238	88.5166
14.23_862.6243m/z	862.624	14.2331	1680.29	881.869	790.192	1198.79	1300.91	2123.1	1764.34	880.13	1667.74	1382.32	1475.3	1700.71	1724.26	1234.44	1398.03	1388.44	1636.01	1257.28	1469.83	1497.01	1557.87	1825.38	1984.13	1398.98	1287.68	1508.48	2004.01	2403.83	2399.42	370.76	2321.69	821.908	597.243	547.568	294.392	1460.19	717.638	779.41	282.028	1855.46	1482.83	327.479	827.797	1413.41	288.829	1425.37	3444.36
14.24_184.0729m/z	184.073	14.2447	32512.2	33682.1	25115.8	25862.5	31888.9	24640.9	29934.4	27868.5	31668.7	30865	39166.8	33377.5	30040.3	30702	28611.2	25483.1	31411.7	27294.1	27001.5	36385.1	28741.2	30974.2	28689.4	28755.7	27928.1	32883.4	34109.9	32593.1	32755.6	29642.8	34111	30718.3	27716.2	27857.8	25408.3	31088.4	28916.6	27644.6	25978	25042.6	26625	24601.8	29209.4	28319.3	22860.5	25660.9	27728.6
14.24_760.5815m/z	760.581	14.2447	12554.9	17597	11486	12255.6	15492.7	1807.25	18648.2	12884	11921.1	12344.6	14337.2	9491.39	11905.7	10819	10287.9	954.459	10133.4	5780.04	5541.66	8818.86	6776.76	6984.09	5007.06	4349.82	5214.54	1054.69	8962.75	8253.56	10068.9	5573.73	2810.48	8597.52	6077.04	6682.89	6019.41	852.903	7611.31	7332.95	5425.82	6520	9648.49	6557.54	7149.06	12461.1	8772.44	1362.29	8799.89
14.24_807.5691m/z	807.569	14.2447	14278.6	14274.6	9870.39	9484.55	11052.4	9489.49	12167.7	11220.4	11445.1	11567.6	13461.6	10906	9485.58	11361.5	10589.5	9331.97	10962.4	9282.88	9921.79	13113.1	10624.5	11268.8	11507.9	11227.9	10415.3	12395.6	12839.7	11756.5	12327.7	12318.8	11266.6	10203.1	9024.51	9747.55	9357.79	11859.1	10822.8	9759.81	9256.29	11107.7	9705.11	7200.66	10674.4	10825.3	10886.2	12045.8	13382.3
14.24_792.5521m/z	792.552	14.2447	6845.76	6795.35	7060.69	7980.9	7481.9	6112.85	5848.67	10762.7	8981.63	9236.67	12058	12277.7	10934.6	11416.9	11816	10849.3	12941.1	12212.3	12245.5	13053.4	13892.8	14277.5	15733.7	16020.8	14817.3	12110	15193.1	14930.2	12853.7	13463.6	17328.5	14773	12974.4	13856.5	13010.6	17500.8	14896.9	13006.2	13788	8701.61	8521.46	23251.1	8124.59	10902.4	8677.51	10598.1	9132.57
14.24_886.5931m/z	886.593	14.2447	2162.3	2098.31	7232.64	7579.44	5639.05	3653.22	3460.63	6414.73	7959.12	8799.95	13281.8	7054.65	6682.19	6779.26	7043.64	8824.72	9621.45	9590.24	9222.4	9816.45	12281	11913.5	13119.5	13286.5	12402.2	12837.1	13775.2	11836.1	8243.95	9746.25	13289.5	11188.3	9564.6	9767.62	9495.12	14166.7	10938.6	9358.78	11422.2	4805.98	3560.18	11489.5	7324.19	4878.04	2942.8	11870.4	2633.57
14.24_627.5333m/z	627.533	14.2447	1646.04	2343.19	2018.21	2232.95	2980.79	1568.47	2176.05	2045.74	2321.87	2348.38	2415.45	1670.05	1436.95	1476.73	1625.94	877.176	1596.65	1552.03	1329.05	2106.79	1536.39	1313.64	1648.34	1847.9	1224.24	1239.51	1193.97	1576.7	1844.9	1029.59	1286.89	1235.97	1288.43	1324.91	1495.6	1232.66	1109.28	1416.15	1082.64	1757.37	1845.56	1352.82	2270.71	2488.44	2387.15	155.418	262.746
14.24_772.5831m/z	772.583	14.2447	2285.73	1387.02	1149.31	2087.47	2618.63	3009.45	1892.17	1252.68	3334.48	2628.64	3472.08	4877.88	4885.1	2980.79	3693.83	2380.1	4555.03	3773.38	4466.6	4341.99	4447.4	3189.72	3240.26	4949.59	5416.57	3147.61	3725.15	4971.37	7457.26	1890.46	6009.39	4107.19	3624.42	3215.18	2836.34	2901.38	4123.07	4201.57	2084.14	5279.46	3164.06	898.107	6544.2	1453.38	713.366	1793.31	2595.36
14.22_835.6604m/z	835.66	14.2214	2456.72	2249.72	1931.37	1769.44	1281.78	1457.02	1613.82	1097.81	767.339	1273.79	686.792	462.794	764.754	967.397	1132.91	632.667	615.928	531.404	491.669	759.14	973.296	999.348	811.852	567.655	461.166	539.673	722.872	738.23	1155.83	395.474	705.294	722.015	754.064	1349.29	1235.11	351.32	385.858	530.88	391.097	1146.3	1745.94	699.813	1260.85	2014	1653.34	1472.13	1372.42
12.71_812.6112m/z	812.611	12.7135	5272.07	3305.25	1972.69	2365.7	2115.28	184.166	4160.03	3063.13	2724.09	2430.74	2056.81	1914.19	2474.02	2974.72	2222.34	46.5873	3002.97	1936.44	1729.11	2029.04	2127.88	1901.59	1733.19	1447.51	1907.4	87.9816	3625.21	3523.19	3159.47	2482.94	634.683	3822.51	816.862	682.056	726.803	37.6536	2566.87	1016.74	865.163	473.809	1543.64	977.834	337.901	1133.44	1431.92	279.724	3161.75
14.20_846.6337m/z	846.634	14.1981	205.891	98.348	123.428	507.933	588.505	1490.41	694.59	356.735	798.817	1204.71	1489.04	1793.26	903.482	268.5	739.65	854.764	2715.04	2163.13	2927.52	2673.83	2722.67	1207.74	1304.97	3220.38	3468.19	980.344	2932.86	4508.61	5156.84	1042.72	779.336	2879.88	2712.23	2512.13	1961.77	873.241	3020.48	3232.64	1621.02	6969.55	1205.57	159.949	2703.34	1141.84	743.21	503.874	640.487
14.20_764.5582m/z	764.558	14.1981	279.405	450.338	295.41	441.676	661.605	334.983	736.684	859.411	1045.31	1068.81	1307.4	805.391	850.074	866.44	838.884	1386.99	1587.05	1725.86	1626.82	1664.39	1712.25	1931.44	1212.17	1199.3	1085.12	1553.21	1997.85	1339.55	1023.23	1826.17	745.392	579.515	591.778	680.489	614.316	885.695	746.767	635.904	997.628	878.176	984.715	792.341	666.072	804.489	494.417	1305.53	1125.47
12.82_703.5748m/z	703.575	12.817	741.222	9.15206	226.913	288.564	597.839	1455.34	387.626	599.489	855.075	311.419	722.445	857.413	723.734	332.934	680.507	936.368	316.432	282.69	478.502	416.086	498.817	1001.98	751.194	978.954	209.314	992.279	220.883	346.698	627.681	111.204	865.017	322.25	525.711	404.763	394.373	698.243	568.621	825.722	513.921	432.436	691.254	377.5	464.665	78.1157	395.827	1064.84	668.931
12.91_818.6017m/z	818.602	12.909	4400.37	2408.27	2186.62	3242.4	3419.19	7257.39	2938.41	2503.34	3652.67	4231.72	4577.48	5196.08	3041.22	3540	3107.35	7251.51	2936.85	2951.82	3310.73	2903.65	3344.98	5415.47	5467.87	4234.13	4261.18	8935.6	3309.54	4520.57	4553.4	2061.33	4764.93	2392.81	2603.62	2659.38	2610.45	8206.45	2794.44	2910.42	2087.9	3393.53	3533.46	2184.81	2841.65	2237.13	1607.32	9740.17	6887.85
12.91_852.5521m/z	852.552	12.909	814.861	775.653	119.13	146.307	180.267	322.769	139.643	300.615	373.558	229.651	458.14	308.247	328.313	224.241	330.004	828.935	467.625	629.036	522.078	587.812	472.627	511.607	889.778	894.083	712.58	1510.43	689.714	720.55	334.265	2644.99	970.644	533.945	569.791	686.731	786.092	1635.98	681.924	568.775	1008.69	901.814	803.992	889.01	164.601	701.849	1049.85	1300.1	708.251
12.94_860.6153m/z	860.615	12.9435	384.622	414.305	441.007	81.111	159.902	993.749	261.689	323.691	845.383	242.835	522.044	479.026	254.778	390.465	252.659	1275.36	633.28	444.608	511.69	436.371	598.707	608.829	829.551	1076.05	983.49	1090.01	2136.88	990.998	1299.45	408.614	2716.47	554.656	568.23	494.318	472.399	1039.22	547.496	561.742	510.563	1136.36	222.602	86.7641	866.562	415.284	119.127	1480.05	1143.41
13.09_771.4882m/z	771.488	13.0931	60.2475	202.594	110.541	68.9408	84.9958	186.303	76.8223	30.67	97.2369	105.387	133.967	30.8307	35.9364	69.0248	36.5674	205.294	120.013	27.6106	210.75	35.0048	97.2249	14.1682	66.4678	30.1991	135.052	256.454	43.3871	75.4131	97.7112	11.4579	0	6.29514	69.5802	120.625	99.3448	198.058	111.858	83.8243	179.66	269.874	91.7277	31.2441	187.096	126.408	286.661	1998.53	797.292
13.10_695.4591m/z	695.459	13.1046	97.4007	137.752	279.976	129.496	58.0438	329.528	61.7854	61.9205	353.798	154.069	89.9639	289.405	151.822	222.472	127.241	122.862	120.428	35.8456	82.582	102.642	10.1353	35.5742	32.5286	254.51	71.4691	348.057	179.181	88.7717	36.8012	54.6227	283.032	304.866	376.787	470.749	738.891	178.117	268.822	708.701	606.288	389.023	649.51	617.125	478.22	561.46	974.089	1398.96	902.919
13.27_721.4760m/z	721.476	13.2656	3424.3	2203.52	2046.78	1984.25	2239.56	4035.98	4107.24	4145.9	4442.5	3691.75	3376.74	2819.06	3317.41	2761.07	3254.94	2782.92	3212.37	2954.98	3087.09	3546.16	3543.68	4172.9	3870.91	3160.44	3331.98	3138.66	3078.51	3307.88	3800.73	1826.12	3192.28	1526.46	1717.69	1783.89	2203.98	4000.61	1578.3	2020.67	1503.51	3562.05	2614.68	1493.8	1987.26	4207.11	2728.36	12697.2	7968.62
13.28_758.5671m/z	758.567	13.2771	104520	71797.5	63942.2	68432.8	70272.9	103738	100412	82562.2	111382	86636.7	98314.4	102143	99363.8	88960.3	96409.9	91462.7	99905.7	83694.5	96346.9	95733.1	104566	110643	110276	95385.7	98030.8	112278	118402	107875	116530	52504.6	122149	61478.9	56759.1	57092	56217.7	107136	64046	65026.6	45458.6	92661.2	64198.8	34248.5	52695	67925.8	41494.5	124566	104930
13.32_900.5522m/z	900.552	13.3231	0	0	0	0	6.37948	0	0	0	0	0	0	0	0	0	0	0	0	0	0	0	0	0	0	0	0	0	0	0	0	153.877	0	0	0	0	0	0	0	0	14.5911	62.4246	45.3697	0	0	0	33.5149	122.666	19.9618
13.38_850.5349m/z	850.535	13.3806	0	34.6735	0	0.021568	0	0	0	27.4862	0	0	0	2.42775	0.352021	0.28794	0	15.1358	0	17.9401	8.4721	9.45072	15.6957	7.55839	128.349	46.2271	13.4736	79.9377	79.381	9.48919	0.0347284	867.302	0	0	10.7634	47.7995	92.5765	19.74	19.1031	22.6561	279.371	0	24.9048	365.607	6.10681	334.573	423.307	1325.98	159.813
13.44_814.6271m/z	814.627	13.4381	2288.29	4398.45	2901.48	2201.87	1808.68	1515.02	449.629	3018.03	2325.53	1555.74	1359.39	982.023	1322.96	2899.29	2008.71	588.089	133.616	1780.49	1145.77	982.196	1067.97	1081.83	1003.54	522.643	482.881	499.294	134.475	1847.21	2978.16	1787.04	491.369	592.823	3110.37	1021.59	466.237	111.734	67.4995	2040.49	844.359	440.01	649.958	776.289	606.579	516.412	1045.33	2074.84	333.171
10.49_485.2632m/z	485.263	10.4892	1676.81	2090.75	1696.7	1548.5	796.913	636.252	739.284	897.444	816.998	764.865	4566.45	943.774	523.976	693.834	1072.3	1097.27	6186.21	1609.68	1746.52	1833.1	609.086	859.07	1307.01	1062.78	894.791	1278.88	1559.6	1008.82	464.419	1956.77	859.531	984.168	1096.05	782.782	864.704	1177.78	606.63	875.265	576.579	475.574	508.188	413.196	515.472	599.848	469.369	3151.79	1006.07
13.47_860.6104m/z	860.61	13.4726	12131.4	6046.4	6594.67	7912.54	7281.41	13345.6	6428.57	5609.64	7039.52	6566.76	7804.64	7511.05	6998.5	6240.96	6569.43	11550.3	8254.98	6978.1	7733.33	7408.85	8243.54	8705.45	9207.24	8178.83	7685.09	13836.9	14988.4	10320	8596.78	3278.19	18930.8	5739.64	5077.34	5090.03	5018.2	14409.4	6021.54	5422.71	4276.24	9044.75	3729.97	3587.25	5593.99	7825.45	2117.27	15719.2	28293.1
14.20_822.5968m/z	822.597	14.1981	970.817	791.193	798.276	1328.21	1228.63	1386.36	1042.3	555.152	1448.58	1545.3	1560.9	1782.45	1619.43	1360.71	1329.8	877.438	1225.35	974.811	1064.74	1302.11	1383.47	960.92	954.847	1271.68	1439.69	1141.5	978.364	1477.72	2171.29	580.876	1284.81	1727.66	1639.47	1811.23	1499.31	951.107	1589.87	1934.06	1401.23	2461.62	1749.55	486.406	4665.22	1218.39	1209.52	814.851	1283.38
13.51_747.4894m/z	747.489	13.5071	179.902	233.824	478.941	315.334	343.229	444.177	322.418	347.296	537.107	120.122	347.764	76.6919	185.002	196.645	264.513	233.586	129.351	56.9154	151.03	187.462	122.729	106.366	246.39	130.747	161.474	114.241	164.166	135.461	230.553	18.6494	191.25	12.5165	57.7305	35.7759	104.678	360.312	44.0779	22.5655	36.2924	171.555	48.2413	8.2502	78.2764	284.053	60.868	1832.27	1173.37
13.60_800.5174m/z	800.517	13.5991	0	22.3307	5.65951	8.04244	24.1939	8.15669	8.73157	25.1975	19.7865	33.2094	29.2162	6.22569	10.209	27.7278	58.9994	118.984	95.2952	196.646	258.832	188.801	356.637	264.953	365.308	298.606	242.309	206.27	185.573	123.382	91.0144	509.221	28.4686	76.8379	70.9529	132.881	153.63	185.328	145.305	67.791	510.082	6.09606	18.8229	1267.66	62.8025	321.938	805.532	1054.67	716.762
13.61_778.5351m/z	778.535	13.6106	1360.44	1452.68	173.862	180.547	679.991	361.816	358.139	1512.91	800.881	758.105	1210.46	1259.82	1023.15	1372.31	1529.19	2715.59	3099.99	3335.79	2988.71	3297.86	3697.83	3842.74	4570.86	4491.63	3710.56	5059.72	4372.09	3105.31	2281.8	6756.34	2255.65	2486.02	2254.07	2461.78	2303.54	3290	2401.06	1935.4	4732.84	662.845	702.047	7425.28	1122.98	2341.04	3418.14	4867.82	3081.92
13.62_804.5507m/z	804.551	13.6221	16174.6	16115.9	7147.41	7772.26	9663.01	6774.27	7408.13	13022.9	8849.49	9145.62	12360.7	13062.3	12654.5	13271.5	13034	20576.4	23968.9	24008.4	23291.2	23223.5	24210.4	24230.4	27820.7	28208	26061.2	34334.6	30964.9	22933.5	18675	48276.9	23471.8	23646.8	19890.2	21428.6	21193	28739.3	23888.8	19407.8	27962.2	8310.26	8547.47	34254.9	13035.8	17006.6	20204.1	37768.7	26106.6
13.71_767.4591m/z	767.459	13.7141	173.501	180.814	55.0955	132.821	58.4603	49.5091	47.2174	257.428	49.4711	80.9843	139.81	117.35	124.747	151.244	248.737	252.105	377.189	513.707	407.865	343.696	421.347	598.861	948.307	733.708	533.415	692.364	526.361	357.431	359.606	1633.85	201.252	276.314	380.928	642.518	568.419	634.687	455.028	415.789	743.841	137.516	204.38	1744.19	553.056	1150.66	1701.96	2869.28	1530.99
13.73_830.5656m/z	830.566	13.7256	63108.9	64242.1	35282.2	35264.7	45569.1	38475.3	36056.4	41146.7	42442.3	42461.6	53320.1	40968.2	37120.7	43547.9	42049.9	42985.7	44013.9	42577.5	43248.5	44797.5	54627.3	55127.4	50414.9	49873.6	45562	65425.9	53604.9	42221	37845.3	74833.8	29642.7	28825.1	26603.5	29519.9	30104.1	37719.9	29968.7	28039.3	41840.6	27492	25465.7	21206.8	34528.3	25696.7	33884.4	100790	68160.8
13.73_834.5975m/z	834.597	13.7256	85754.5	77727.1	72796.6	41087.8	42370.6	74972.1	41244.3	32574.9	49024.7	45371.7	51326.6	53677.3	48428.3	55885.3	45371.6	59485.3	47266	39861.8	44269	44594	48939.5	49846.9	48658.7	43791.3	45664.1	69881.7	61877.3	54726.9	59728.4	20071.5	85667.1	45677	42711.4	43201.8	40089.8	67084.7	48831.5	49176.7	30840	55712.3	53927.7	22511.6	46851	33495.5	18333.4	76282.5	81673.2
13.73_826.5329m/z	826.533	13.7256	1702.96	1946.66	871.491	1115.2	1123.63	706.714	951.711	2279.88	1061.06	1180.06	1468.54	1282.86	1496.02	1586.17	1880.5	2601.56	3231.29	3474.96	3537.27	3430.68	3623.65	3710.66	4476.84	4524.46	3442.16	4640.89	3658.69	3033.38	2794.54	7236.3	2550.27	3104.61	2920.9	3811.22	4042.8	4032.84	3547.39	3037.01	5019.37	1213.82	1509.89	7462.04	2468.68	4755.63	6639.12	12785.3	8700.06
13.85_793.4745m/z	793.474	13.8521	549.276	730.666	194.741	215.364	374.451	185.191	312.2	468.251	328.457	332.838	460.726	180.225	248.736	306.087	382.48	221.048	272.487	333.131	330.281	342.493	664.905	647.966	488.848	391.109	237.782	520.439	417.285	220.802	233.292	989.602	31.5861	12.4104	14.9337	67.7555	96.9372	89.0711	21.5678	23.7686	393.329	116.532	37.1243	79.1392	395.518	202.858	675.999	3021.88	1876.64
13.86_857.5833m/z	857.583	13.8636	8791.16	8302.34	4081.38	2483.4	2604.73	4007.19	2517	2025.34	3028.07	2860.48	3328.17	2507.71	2508.56	3173.68	2659.88	3228.34	2803.2	2592.13	2880.51	2794.21	3760.05	3956.31	3478.84	3249.53	3005.29	5001.85	3729.69	3119.09	3179.26	5039.1	3573.66	2224.2	2121.84	2534.2	2538.04	3939.96	2617.79	2843.61	2656.21	3803.95	4248.46	2078.62	3350.71	2453.78	1844.01	11158.9	11730.3
13.88_852.5479m/z	852.548	13.8751	6181.71	6314.89	3161.67	3259.76	4520.48	3011.85	4165.18	5217.1	4752.39	4695.24	5980.81	3610.32	3476.11	4374.7	4626.54	3641.61	4519.18	4742.74	4675.5	4823.25	6371.82	6709.64	5899.93	5548.01	4529.49	5507.22	4969	3858.02	3326.25	8191.19	1489.49	1793.85	1748.71	2265.02	2472.54	2812.47	2222.11	1935.9	4771.02	2131.66	2279.07	2167.96	3904.25	2635.6	5283.98	18815.4	13610.2
14.19_818.5671m/z	818.567	14.1864	7258.88	6944.73	5695.46	6061.06	5830.12	4552.88	3906.18	6913.08	5454.31	6390.33	9535.47	9601.29	7578.79	8368.41	7806.42	10660.9	12013.4	12005.9	11878.2	13388.5	13033.9	12246.2	14511.4	15539.3	14064.7	12846.7	16643.6	13695.1	11586.8	18071.5	16369.2	14766.4	13158.9	14158.3	12916.5	17470.5	15467.8	13373.1	14329.2	7908.75	6885.23	17861.6	13022	9261.69	7418.41	10741.2	9066.71
14.19_874.5934m/z	874.593	14.1864	117.253	177.339	177.12	137.735	171.895	90.1686	42.0275	580.311	208.977	324.541	502.396	524.278	276.614	674.731	607.433	570.204	597.267	602.802	518.984	546.195	278.039	344.3	645.686	796.665	594.107	728.431	895.787	771.63	472.102	1914.87	1757.41	1325.72	1151.46	1260.39	1175.66	1763.1	1515.04	1147.33	903.814	241.915	201.805	593.714	102.353	437.092	60.9271	1073.48	515.353
14.20_746.5682m/z	746.568	14.1981	3239.49	2523.58	2131	3468.94	4066.92	3461.93	2209.73	1502.69	4173.6	4038.98	5339.79	6710.36	7031.74	5007.54	4518.14	2458.4	3076.25	2538.18	3018.14	3260.35	3128.78	1338.79	1139.44	2623.04	3009.25	3189.84	3239.43	3627.42	4804.31	895.008	5196.77	6137.08	4947.75	4127.19	3500.34	2821.89	5265.59	5314.79	2486.66	4301.89	4758.37	1549.44	6158.83	1444.7	1028.85	1250.93	1945.09
13.55_876.5504m/z	876.55	13.5531	130.299	152.146	0	0	0	0	0	0	0	0	0	0	0	0	0	0	0	0	0	0	0	0	0	0	0	0	0	0	0	269.488	0	0	0	0	7.73205	15.3576	0	0	9.17792	36.8551	77.3031	48.6839	0	17.5803	93.641	57.3147	25.8
10.48_544.3361m/z	544.336	10.4776	1404.07	1323.93	1146.58	959.183	586.724	435.293	499.132	586.978	654.135	528.238	3427.66	507.368	475.827	725.649	691.557	942.754	5101.97	891.298	971.021	1319.81	587.37	706.303	978.02	589.425	687.143	1071.27	1127.03	595.95	383.603	1490.65	608.479	1029.04	616.817	731.48	702.701	834.195	618.749	518.943	401.114	466.967	508.854	349.34	411.285	427.594	326.962	2896.62	754.231
9.54_494.3829m/z	494.383	9.53612	48.8803	456.388	477.963	365.807	65.1176	361.707	58.8929	321.622	259.336	323.466	193.141	563.822	51.2073	135.25	150.072	289.641	101.404	104.186	70.9222	210.203	567.401	53.2747	62.5236	31.6079	26.2018	245.974	115.876	130.275	361.472	349.111	70.796	104.596	358.693	456.034	289.511	157.596	53.8004	426.85	34.2572	51.772	9.35698	20.1766	31.5385	37.7049	59.068	1173.94	1528.02
10.28_991.6723m/z	991.672	10.2807	918.128	829	1525.72	1432.2	12.5748	0	0	17.6287	0	0	0	7.10544	0	0	0	116.953	0	117.62	41.089	91.3747	85.901	109.912	505.526	570.865	448.218	192.548	157.532	302.039	133.25	155.112	76.5178	91.9872	0	0	0	172.046	10.7237	0	29.2333	334.333	88.8313	91.1521	360.805	0	0.827987	203.682	133.592
4.99_209.1633m/z	209.163	4.99185	2941.63	1898.06	2951.6	2518.3	2839.71	2623.78	3343.74	3515.54	2562.06	3251.6	2038.29	2369.46	2220.06	2549.19	2179.82	2589.54	2941.81	1967.42	2785.91	3166.92	3251.45	2662.72	2327.3	3561.77	1683.52	2552.47	2021.6	3361.13	1106.13	1980.09	1974.94	3669.45	2541.86	3568.71	3304.8	2201.91	2481.53	2548.79	7534.02	6684.61	5788.18	7793.97	5318.94	8302.93	7822	2566.63	3706.38
5.12_322.2483m/z	322.248	5.11835	7235.02	10219.4	9911.16	8480.17	7428.18	9696.78	7006.75	8010.36	10248.7	10266.1	7482.99	7873.72	9565.04	7944.34	7496.8	7771.17	5639.22	6617.62	5696.57	6828.07	7442.56	7598.49	6405.73	8207.07	7024.14	9304.05	7642.39	6879.11	10800	7918.83	7829.6	7161.94	10036.2	8232.81	7921.95	7183.66	8660.25	8286.68	13557.5	16526.8	16415.2	15122.8	14505.4	19130.6	24518.4	7815.9	13121.1
5.12_435.3321m/z	435.332	5.11835	9315.64	10261.9	10056.9	9717.19	8815.28	10025.7	8455.7	8837.58	10239.4	12193.8	8508.15	8574.43	10331.9	8397.53	8063.98	8469.19	6285.81	7775.73	7265.5	8077.86	8192.91	8237.96	6971.65	7678.23	7546.22	11010.1	9660.1	8522.62	11474.8	7970.09	8616.11	7865.59	10119.3	9212.58	8327.3	7947.71	8809.6	8753.38	16978.7	19721.5	18045.9	18380.3	16944.3	22485.5	29299.2	8936.97	14431.2
5.12_418.7812m/z	418.781	5.11835	4054.56	3849.12	3278.91	3630.2	3245.17	3358.38	3315.55	3735.19	4248.76	4338.04	3633.93	3871.91	3649.29	3463.53	3683.76	2547.97	3212.95	3005.42	2791.99	3117.26	4779.48	3671.49	3146.9	3146.18	2820.36	4034.57	4886.72	3226.55	4623.27	2847.28	2941.9	2868.05	3097.78	3327.98	3196.05	3362.7	3123.19	3483.55	3492.45	3956.27	5261.46	4090.25	4783.92	5288.94	5923.66	3449.07	3664.96
5.12_566.4275m/z	566.428	5.11835	7609.71	8136.06	8310.12	7270.19	6497.25	7713.65	5873.91	7193.57	7489.5	10088.9	6599.16	6625.75	8207.03	7394.69	5877.23	6686.66	4560.94	6304.13	5512.89	5707.32	6865.53	6855.74	4893.59	6280.74	6546.18	8748.47	7529.98	6833.79	9378.67	6728.15	6738.92	6585.56	8028.76	7348.36	6322.26	5969.07	6779.65	7785.04	13661.3	15694.6	14732.6	15379.7	13089.2	18354.8	24622.6	6915.8	10818.3
5.12_453.3438m/z	453.344	5.11835	7232.74	7639.7	7703.24	7130.04	6370.47	8224.1	6183.58	7383.44	7607.94	9473.97	6932.96	6497.87	8127.62	7234.31	6268.34	6944.33	5234.05	5789.21	5474.24	5855.58	7070.27	6768.22	5109.82	6545.2	6478.04	8153.07	7598.24	6938.34	9815.07	6382.99	7478.53	6045.05	7952.03	7942.14	6736.01	6792.4	6482.09	7226.21	13725.6	16405.3	15520.3	14708.4	13199.5	18191.5	25894.2	7321.6	10246.4
5.12_548.4156m/z	548.416	5.11835	7298.07	7521.18	7677.48	7279.6	6305.41	7157.12	6062.61	6812.92	7794.3	8716.49	6468.61	6131.69	7649.03	6535.69	6021.71	6383.16	4244.9	5322.15	5079.39	5502.71	6456.65	6566.22	4845.6	6184.04	5919.8	7838.56	6996.35	5991.99	9518.55	6110.57	6233.13	6164.01	7500.78	6970.45	6217.3	6015.5	6325.23	6665.86	12211.9	14583.6	14016.5	13969.3	12680.3	16681.2	22332.8	6519.3	10217.3
5.12_339.2756m/z	339.276	5.11835	3038.4	3137.75	3428.61	3106.41	2630.95	3284.42	2221.93	3059.04	3140.74	4007.16	3058.05	3149.25	3379.9	3009.93	2849.92	3095.01	2185.36	2335.17	2408.88	2384.84	3061.97	3141.79	2278.38	2860.43	2944.3	3529.72	3218.07	2980.62	4090.98	2839.57	2791.9	2624.81	3187.63	2965.59	2669.42	2557.4	3272.41	2963.39	5514.67	6990.78	6539.95	6521.84	5942.24	7780.29	10778.3	2978.1	4350.65
5.12_415.7737m/z	415.774	5.11835	1279.56	1597.62	1730.12	1433.24	1551.3	1118.82	1401.93	1062.93	1202.49	1930.09	1121.76	1395.75	1758	1205.11	1295.57	1005.08	1167.88	1103.45	1078.4	1068.95	1179.44	1192.37	1089.53	1255.45	1266.6	1624.22	1614.97	1238.28	2045.88	888.668	1221.05	1278.46	1418.07	1529.5	1579.5	1357.17	1245.1	1666.82	2083.53	2402.96	3190.96	1887.35	2212.49	2231.45	3147.71	1301.55	2058.05
5.13_209.1627m/z	209.163	5.12985	3230.91	4383.75	4761.04	5003.5	3308.23	4290.22	3404.67	3575.93	5638.21	5832.12	3630.33	2936.86	3772.21	4206.42	3487.29	3265.1	2835.43	4583.54	3019.4	3047.07	4598.96	3791.35	2810.82	3665.36	4937.77	4859.67	3776.31	3477.44	5599.44	3309.43	3729.02	3380.75	3754.86	4288.34	3726.01	2760.92	5059.85	3776.06	8200.15	7912.08	7955.14	6854.39	7053.19	9666.31	13335.4	4127.08	5696.86
5.13_341.2438m/z	341.244	5.12985	4100	4678.84	5009.53	4461.74	3813.72	4397.17	3239.08	4169.69	4404.31	5532.52	3822.67	3841.08	5175.38	3698.83	3986.87	4058.95	2632.35	3500.14	3309.2	3609.37	3921.45	3901.3	2707.07	3555.32	3728.5	5365.49	3952.55	4249.51	5856.56	3941.32	3985.14	3730.93	4578.31	4545.98	3703.06	3736.08	4118.24	4033.4	7815.8	9248.9	8723.26	8800.88	7847.86	11007.5	14782.6	4229.37	5840.17
5.13_228.1575m/z	228.157	5.12985	930.809	1650.16	1204.06	1393.03	905.095	1026.69	1043.98	1643.67	1647.05	2371.28	1257.69	887.215	1130.08	1324.15	1324.65	956.923	1008.9	1065.2	897.43	1469.8	1145.91	1240.6	827.006	839.156	1291.85	1765.01	1214.88	1149	1466.65	841.174	750.943	927.602	1161.8	1343.38	1110.58	1333.91	1381.23	1081.91	2155.25	2329.57	3897.58	2326.82	2534.25	2960.67	3925.49	1720.72	1929.38
5.13_226.1903m/z	226.19	5.12985	451.308	802.626	624.609	884.667	919.334	667.385	686.739	509.047	617.511	754.891	653.977	428.103	1032.81	603.694	881.584	630.974	803.359	584.597	838.798	623.615	780.041	396.349	449.014	426.59	695.664	1184.95	497.042	661.046	787.961	503.891	437.465	596.245	677.251	1079.22	326.55	379.381	703.121	635.219	1432.48	1672.33	2573.71	1471.8	1561.27	1878.98	2491.87	1038.25	863.886
4.98_114.0906m/z	114.091	4.98035	6117.42	7007.07	6623.47	6128.8	6028.12	5724.81	6232.61	5626.82	6566.62	7686.61	5810.42	6901.03	4362.25	6835.51	6820.18	4858.96	4564.68	5656.1	5191.6	5409.48	5080.61	5361.8	4399.18	6345.21	4279.39	5856.29	7140.17	6365.71	5525.51	4651.05	4687.49	3718.53	5356.57	6545.86	5056.03	5496.75	6524.12	5986.8	9190.34	10322.3	10755.8	9636.88	8195.35	10198.4	11840.8	5182	6118.87
5.15_707.4224m/z	707.422	5.15285	18.5001	8.55944	197.284	259.487	1226.83	989.285	924.397	21.8913	38.945	65.3658	109.215	62.9278	11.646	121.776	101.917	403.688	238.317	357.066	490.935	453.877	646.736	318.622	268.134	552.643	294.69	190.88	10.32	257.488	312.84	358.78	257.368	313.632	245.446	121.215	112.155	382.332	259.865	197.615	235.788	231.748	64.4981	265.768	161.874	0	0	398.687	328.153
5.27_475.8239m/z	475.824	5.26783	3033.31	2593.69	2715.26	2636.81	2463.39	2814.18	2638.61	2888.57	2909.55	3162.65	2872.92	2666.98	3009.1	3100.4	2878.09	2232.44	2078.31	2335.89	2373.46	2494.69	2788.48	3150.43	2044.65	2361.97	2304.06	3228.07	2920.97	2673.54	3816.07	2458.78	2469.65	2267.05	2614.73	2875.7	2875.09	2445.78	2604.63	2822.48	3223.94	3768.28	4200.75	3759.02	3686.81	4605.44	5546.92	2236.27	2550.13
5.46_682.4478m/z	682.448	5.46383	51.4716	45.7402	144.223	164.579	179.324	160.97	161.593	113.646	104.417	96.3941	118.851	115.099	73.1967	125.893	135.064	172.559	151.363	159.085	151.405	175.445	85.3184	92.7238	147.213	166.948	159.883	37.2112	93.752	177.437	98.6085	217.967	132.78	139.972	120.157	95.9251	105.087	151.633	156.318	110.713	110.865	61.2867	59.9098	127.536	110.293	74.6905	72.6419	204.997	131.3
5.57_98.9835m/z	98.9835	5.56898	357.107	294.345	342.051	395.484	298.106	347.479	341.617	297.712	378.301	449.846	257.682	304.691	391.604	328.071	303.057	308.045	256.209	265.802	247.873	272.024	310.611	330.385	313.279	281.635	316.895	398.015	363.874	324.673	435.006	334.178	315.054	311.562	384.658	355.28	333.453	282.198	313.976	339.887	2169.51	2875.46	2465.12	2695.58	2258.81	2900.92	3373.46	185.107	230.363
5.70_699.2440m/z	699.244	5.69815	360.622	295.037	482.665	475.034	392.014	289.133	388.352	409.207	544.518	443.059	562.324	607.547	504.2	597.236	525.316	170.01	209.732	209.643	199.056	213.352	269.168	274.838	174.213	141.891	113.523	167.871	232.648	137.448	197.471	179.673	223.283	225.189	230.654	268.097	245.758	248.854	212.883	217.26	325.006	334.914	402.684	241.421	252.598	301.529	372.816	385.8	454.077
5.78_479.2502m/z	479.25	5.78048	3.80102	4.82065	27.7215	27.5847	58.5299	57.4702	60.0474	24.0546	59.4198	53.6586	76.1957	38.515	18.318	27.7052	33.4096	113.528	109.513	94.7084	115.581	94.3663	225.997	242.442	137.018	147.041	130.766	129.32	118.041	139.264	69.938	155.221	83.5046	85.965	53.9559	67.0789	54.1532	100.946	90.5229	59.1909	76.3961	14.4826	10.6131	55.2544	35.4701	25.0158	22.7334	73.5422	81.3597
5.78_919.5116m/z	919.512	5.78048	0.968355	1.11204	19.3899	27.0925	65.5019	43.8252	44.209	26.8951	49.8354	43.5783	53.3798	30.4565	14.6934	32.9291	30.02	162.62	140.242	153.127	174.538	152.721	314.536	321.842	213.621	206.18	217.657	179.69	126.856	180.224	140.241	214.222	98.6876	86.4143	65.2181	65.6893	62.6896	101.886	85.7155	61.2565	84.8944	8.35598	3.7738	95.8834	40.7652	26.1958	26.503	80.347	75.1945
6.36_939.6954m/z	939.695	6.35812	191.233	181.459	119.397	68.4572	2494	2232.39	2681.04	143.344	110.218	110.127	79.7158	255.408	1682.18	109.067	134.018	154.592	152.35	135.836	208.338	183.466	280.95	316.346	1155.07	1163.24	1052.04	1393.7	537.925	847.596	698.493	4515.61	4327.39	4276.39	3428.71	4310.11	3409.08	3968.14	3863.77	3151.18	410.681	235.523	266.046	4024.6	760.829	2599.3	957.521	935.533	1851.16
6.37_942.5738m/z	942.574	6.36995	2.58603	36.406	31.72	6.95241	9.12641	22.1374	7.03839	6.83419	4498.82	4410.03	3449.89	10.9135	3.73478	11.5532	26.8954	4769.73	3997.7	4515.23	4361.65	4254.25	6550.14	7352.93	47.0853	0	4.32077	19.6125	37.937	14.0851	0	36.7351	46.8793	52.1439	24.8556	58.9724	37.097	50.67	35.7542	21.3035	3291.62	25.6399	26.2455	50.5764	3.82966	46.3773	803.532	11.9546	2408.23
6.37_939.5702m/z	939.57	6.36995	533.636	389.096	229.868	176.134	2654.25	2617.22	2750.16	254.482	123.55	124.527	100.097	366.666	1500.56	256.096	232.237	295.607	200.061	285.594	382.767	378.543	591.325	852.505	1602.99	1617.2	1469.3	1836.94	1092.5	1143.78	969.148	3505.12	3678.46	3701.45	3182.77	4066.25	3335.86	3762.62	3691.42	3153.57	565.45	417.891	533.82	4233.71	1075.14	2587.23	979.298	1479.85	2039.24
6.37_942.9499m/z	942.95	6.36995	1.20941	1.36577	7.98337	0.0478486	41.3143	37.4144	21.5218	14.5641	3359.19	3248.27	2310.93	6.24107	7.81098	0	8.18186	3333.33	3032.65	3163.61	2853.66	3078.93	5088.33	5230.12	85.0638	46.3363	52.0314	129.665	44.1555	9.93565	0	2.02402	13.4239	8.94228	7.91698	9.61044	1.96791	3.03984	17.7499	9.66855	2364.53	3.8113	0	9.68848	9.74842	4.77467	571.637	6.7445	1655.83
6.38_942.6991m/z	942.699	6.38162	8.39464	10.5291	25.6485	4.58096	21.5126	50.0539	16.7443	22.8396	4723.65	4771.97	3406.41	10.9649	6.24342	6.49758	14.8207	4875.29	4405.55	4682.98	4355.37	4582.36	8108.38	7494.53	53.9153	22.0257	63.709	183.664	50.8408	29.958	0	25.0681	41.2683	25.7718	30.1849	48.3545	33.2621	31.9372	44.1557	39.4552	3553.17	22.9726	16.7277	58.6747	11.3582	0	899.725	0.874599	2614.88
6.38_942.8242m/z	942.824	6.38162	32.3491	4.78233	11.6417	11.8652	23.9831	49.9608	7.06942	5.5108	4261.31	4286.63	3111.8	5.82834	16.1161	0.949581	17.8268	4403.28	4028.17	4165.78	3767.47	4034.91	6773.63	6263.75	76.933	57.6439	15.9993	62.3877	44.1049	61.2609	5.46845	0	38.1104	29.3957	25.3711	25.4933	16.9276	17.2474	35.9168	15.8339	3127.28	30.0071	20.3242	41.9786	14.5915	10.5795	749.731	20.6873	2200.56
6.38_939.4450m/z	939.445	6.38162	1089.94	692.887	456.977	282.854	2382.26	2277.42	2506.7	488.257	125.524	161.5	92.3709	538.582	1100	504.229	465.447	592.229	289.338	442.179	697.755	689.346	979.454	1404.73	2868.46	2603.63	2567.49	2721.15	2235.87	1878.19	1539.88	2611.67	2808.86	2826.29	2195.98	2546.09	2036.8	2520.92	2268.13	1888.5	910.565	888.256	1110.2	3424.1	1823.1	1575.72	646.438	2027.41	2019.97
5.26_475.3224m/z	475.322	5.25633	6178.16	6463.96	6447.64	5986.1	5708.63	6123.14	6220.6	5887.48	6506.13	6853.54	6350.89	6087.46	6864.68	6304.12	6110.16	5411.26	4523.87	5081.66	5076.61	5309.86	6387.93	6625.01	4760.88	5247.15	4978.27	7071.42	6842.5	5736.68	8472.16	5397.65	5575.44	5239.08	6064.16	6238.54	5972.32	5492.13	5765.95	6222.12	7356.82	8420.29	9390.83	8081.08	8600.1	11091.8	12214.3	5453.4	6967.07
6.38_942.3220m/z	942.322	6.38162	6.53549	21.1346	14.0873	7.22577	15.0489	19.1207	0	0	1893.63	2062.88	1399.98	0	25.78	0	6.71352	1983.74	1607.66	2008.56	1699.4	1894.68	3438.86	3328.4	23.1727	18.0292	18.0722	32.0426	31.2891	5.00893	4.37888	31.872	82.8979	83.5215	79.7745	41.8128	63.0575	114.035	70.1705	49.4925	1377.78	4.73144	0	69.806	0	29.2384	349.341	53.5443	1075.1
4.97_717.4639m/z	717.464	4.96885	546.324	697.025	1282.45	739.271	573.835	599.45	874.474	503.376	550.072	952.855	872.832	734.721	1108.79	886.314	773.865	546.988	398.94	546.647	543.884	583.52	1250.92	861.436	908.787	606.619	541.418	664.688	947.61	876.931	1158.24	771.779	614.901	850.321	549.465	1012.17	1037.79	663.441	1027.75	696.111	1229.75	1585.58	1235.28	882.511	1185.45	1521.56	1279.24	706.757	763.31
4.84_812.3416m/z	812.342	4.84235	10.2727	26.9351	289.256	198.724	838.378	584.639	687.361	247.959	421.559	223.523	354.713	367.217	65.508	193.265	368.117	962.119	1038.07	1226.34	1161.56	1044.26	370.487	357.582	419.515	454.982	532.575	622.155	120.148	552.534	248.332	684.768	585.939	912.407	558.879	738.864	404.54	730.252	612.013	658.011	389.53	136.249	0	204.493	28.9943	262.49	39.9162	827.954	498.744
0.81_302.8295m/z	302.83	0.812067	221.313	227.17	99.5083	107.521	98.1419	107.02	107.205	191.881	186.835	175.687	229.639	207.69	132.421	224.529	205.642	230.579	390.512	291.458	277.485	273.736	434.128	449.408	439.009	386.58	423.96	179.162	582.983	408.761	552.017	334.705	180.837	178.788	173.225	190.412	219.999	153.39	157	176.783	135.51	243.138	249.343	106.744	192.604	247.463	197.054	189.195	195.835
0.82_203.0518m/z	203.052	0.823733	147.627	141.11	175.506	179.818	330.753	283.359	318.995	398.76	395.839	347.159	415.821	390.47	187.804	435.233	425.963	1079.18	1265.87	1161.24	1323.39	1189.3	957.659	964.608	1860.5	1750.93	1948.02	392.165	1295.39	1958.95	2072.56	1162.3	510.81	487.044	427.507	446.195	457.952	483.596	473.731	463.708	384.492	268.496	294.957	364.133	856.543	447.599	407.252	264.508	184.439
0.82_169.9850m/z	169.985	0.823733	556.901	457.148	264.98	233.896	389.021	405.256	499.442	291.732	185.079	170.109	182.769	330.933	355.362	330.262	300.019	262.483	240.893	266.108	290.379	280.475	460.223	477.764	438.21	428.994	358.974	571.149	500.044	435.071	452.733	302.172	374.992	394.139	395.443	362.483	410.498	406.211	407.056	374.457	389.152	241.817	250.942	355.284	486.681	439.602	473.457	228.765	247.917
0.82_191.0400m/z	191.04	0.823733	360.706	325.099	60.6666	30.9462	17.5819	23.9961	25.1879	24.1605	26.9678	26.878	46.9978	23.3386	52.842	41.105	26.6553	71.1278	79.6425	75.6588	88.2051	80.8467	309.789	319.183	252.501	235.561	242.957	232.153	264.191	267.114	248.91	255.425	362.48	351.133	335.921	337.997	319.151	353.906	328.731	336.449	348.15	318.525	338.755	122.841	226.188	323.197	353.884	159.229	238.075
0.82_164.0286m/z	164.029	0.823733	68.6212	69.1658	86.3452	89.6651	47.7251	57.0404	51.3989	82.9726	117.065	113.604	143.046	91.3113	71.1667	84.7101	89.3864	75.6834	75.7701	70.8304	88.2816	74.878	97.7207	92.4413	132.956	114.287	115.081	77.3733	112.592	114.125	112.207	105.87	165.188	167.33	153.489	152.924	146.793	173.925	165.564	163.361	178.696	91.5533	103.867	129.329	81.6938	183.415	159.082	174.077	67.3632
0.82_285.9034m/z	285.903	0.823733	156.756	139.639	84.456	69.2804	129.006	106.37	131.938	85.7499	54.7495	50.5098	60.1788	93.0867	117.694	97.5185	87.4667	74.1972	69.1857	79.4518	77.7652	74.4971	138.743	132.556	122.272	98.5417	107.17	146.066	131.349	111.381	109.523	83.8136	129.108	134.881	121.909	125.331	127.865	136.854	136.648	136.214	108.459	72.755	74.0333	116.188	153.042	141.526	127.719	67.467	74.6736
0.82_287.9008m/z	287.901	0.823733	93.0146	103.831	47.1014	44.8824	88.1856	79.3362	86.2607	60.7285	35.4434	34.0709	37.2006	62.2945	87.926	63.2725	58.857	47.9332	44.0881	45.4706	52.9373	50.0108	86.5234	87.5076	70.8407	68.239	67.1036	95.8516	90.9281	71.7718	72.0457	57.7653	96.5317	85.499	83.0996	91.7394	90.4571	86.1818	83.9368	96.2833	70.4997	55.1555	54.5805	83.6782	111.217	93.3832	91.6223	44.5912	47.3579
0.84_383.1163m/z	383.116	0.835733	4.99871	3.20182	7.9533	7.98957	58.7843	54.8197	54.1269	98.4551	77.3871	83.5341	99.3432	66.2976	11.1497	84.2848	85.7994	505.012	573.908	532.974	565.293	556.116	386.584	407.864	999.11	897.31	1036.63	124.723	625.774	1045.27	1099.73	570.699	124.642	139.085	124.675	132.006	116.368	147.516	138.832	127.995	102.875	36.3347	48.414	73.0729	375.397	131.801	110.068	68.2001	10.3953
0.84_871.4816m/z	871.482	0.835733	94.4892	112.044	34.1446	30.3317	85.5252	73.7979	87.388	56.7112	28.5695	22.3278	23.1213	56.9332	90.9096	55.1572	56.8063	58.4517	52.1739	54.3116	54.7644	60.6688	98.7391	98.1452	86.9059	68.7748	66.8064	83.1398	100.941	68.5399	71.5093	76.3601	124.281	111.707	110.146	125.366	116.661	121.067	119.711	122.473	91.8134	69.9645	81.7549	98.3363	129.956	132.465	142.316	68.5654	47.159
0.85_782.4422m/z	782.442	0.8474	640.849	630.516	469.338	437.259	501.607	446.682	537.852	539.368	701.234	633.556	653.16	574.887	705.336	593.442	540.626	587.845	526.948	583.651	567.531	644.771	497.349	478.311	463.692	441.908	462.849	145.169	457.604	460.57	491.977	586.305	696.662	659.819	642.976	669.885	706.482	705.654	706.245	778.171	545.341	918.666	1039.87	657.662	1045.4	767.198	834.16	519.155	338.716
0.85_869.4849m/z	869.485	0.8474	98.8236	87.8913	39.6765	34.9949	72.6587	64.6829	75.502	46.8333	29.0588	25.5665	28.7937	61.4834	74.8545	50.7716	46.7708	52.0612	56.4191	56.5961	52.5859	54.2948	83.8682	86.3999	63.0512	74.4312	68.3312	53.2408	81.3001	77.7702	80.0178	69.5473	117.544	106.992	105.762	108.29	115.013	115.147	121.291	121.444	91.915	60.2631	69.3022	77.7001	114.618	123.54	122.16	55.325	50.7486
0.86_306.0815m/z	306.082	0.859233	522.763	507.444	429.145	407.403	208.539	196.559	258.639	987.072	865.166	803.317	914.967	913.615	627.082	1057.63	970.171	735.706	865.974	793.703	837.757	827.066	1263.24	1319.17	1176.1	1072.2	1064.35	398.278	1731.43	1189.16	1517.67	1073.07	1060.35	1014.62	1018.14	1061.89	1069.1	777.188	736.52	785.584	724.34	938.31	1082.25	834.685	818.051	1204.05	1061.37	399.346	611.536
1.03_311.9195m/z	311.919	1.02522	117.13	112.544	60.4879	59.69	102.633	98.4618	113.136	63.3182	37.7627	32.1592	35.4975	69.144	85.0276	74.4191	72.7214	56.3281	68.1025	54.3959	69.5479	64.8117	117.266	112.693	137.029	122.359	123.534	215.056	138.908	125.687	156.261	75.4274	89.0243	83.6406	100.799	86.3295	88.9554	77.5482	90.9515	96.1616	85.886	47.9539	45.8983	92.4064	89.8007	89.6649	90.3496	44.6499	100.239
4.97_661.4999m/z	661.5	4.96885	5509.05	5509.44	4988.27	4990.32	4196.8	5531.56	4870.76	4738.43	6873.74	6303.26	5700.54	4146.21	5056.5	5586.48	4020.7	5660.64	4147.26	4681.21	3787.42	4910.64	4602.23	4878.5	3740.26	4793.43	4122.73	5600.84	6261.45	4922.53	5669.42	4562.72	5171.41	4332.61	5234.52	4796.76	4240.29	4304.76	4212.77	3803.88	8317.38	10313.4	9304.63	9648.02	8613.59	10119.2	14151.8	5583.35	7776.5
1.15_152.0562m/z	152.056	1.15322	3302.23	2988.82	3238.78	3128.26	1717.46	1853.05	2711.64	5006.41	4644.49	4475.17	5604.98	5895.83	4360.03	5698.65	5341.01	4699.16	5282.59	4929.77	5070.75	4750.84	6443.08	6537.9	5874.12	6164.91	5751.09	4043.17	9046.5	5663.53	5136.84	5743.16	5758.25	6339.69	4651.56	4711.42	4610.69	4640.07	4200.15	3669.05	3878.37	5019.44	4757.65	4127.46	3889.38	4265.33	3343.92	3383.75	3995.22
3.75_586.3653m/z	586.365	3.7548	539.027	559.747	494.518	507.463	786.392	629.55	642.359	157.968	1012.71	904.017	1273.1	229.188	370.802	184.051	186.866	156.672	151.765	157.69	164.308	150.459	72.2584	73.8376	54.7979	61.9464	53.017	134.357	28.7684	51.2768	36.8321	132.999	197.634	177.999	146.029	147.203	132.222	145.585	125.046	104.36	154.075	30.0884	31.6063	22.3498	28.8526	84.243	66.3063	425.736	69.8861
3.92_322.2493m/z	322.249	3.91857	1493.36	1451.21	2043.57	1394.63	1230.93	1831.62	1622.59	1292.02	1620.79	1744.74	1299.79	425.349	1499.93	1243.5	1266.74	1192.66	1571.68	1545.93	1188.54	1433.08	1345.8	1192.64	1330.21	1194.67	953.032	1594.25	1182.67	1436.17	536.443	662.762	1122.17	1268.28	1408.17	1576.77	1435.77	1258.54	1077.42	1351.72	4200.74	4908.73	4236.76	3615.04	3268.97	4535.12	7490.42	1707.18	1516.47
3.99_393.2095m/z	393.21	3.98773	1580.85	2035.25	585.724	465.947	871.265	740.939	716.432	494.1	927.075	876.199	1169.56	622.17	861.545	558.918	545.246	170.684	344.347	189.375	211.533	179.353	289.378	258.298	421.565	369.417	361.306	835.264	429.722	349.102	323.025	241.557	325.074	320.578	245.259	248.688	218.002	288.684	286.448	222.551	210.162	107.787	118.574	262.403	198.6	183.803	208.351	1064.88	669.448
4.18_437.2354m/z	437.235	4.18423	1115.55	1789.04	361.921	380.92	621.992	549.518	542.776	324.11	750.719	719.934	1124.09	410.983	590.036	372.848	338.009	101.8	230.135	123.484	102.756	104.314	160.292	145.07	313.241	288.805	249.606	386.59	277.926	248.546	255.913	125.805	191.822	178.915	150.31	169.636	141.959	187.558	175.58	157.058	152.375	120.899	91.6905	210.413	105.789	137.572	143.228	700.425	414.043
4.35_526.2499m/z	526.25	4.34738	1281.2	1294.05	1946.85	1978.06	2080.74	1604.73	1665.42	1980.86	1440.28	1458.79	1927.02	2567.34	2211.77	2279.91	2355.85	3008.96	3024.56	3218.07	3018.55	2948.32	2126.24	1908.53	2880.16	2806.92	2750.94	2391.83	2502.7	2857.2	1759.39	2312.1	3371.38	2926.56	2327	2251.14	2078.8	3205.56	2763.73	2049.74	2435.62	2082.06	1785.48	2581.43	1895.78	1306.25	1245.58	2332.04	2088.39
4.35_427.1821m/z	427.182	4.34738	680.876	631.618	1036.15	977.097	1001.89	839.88	814.89	961.223	672.39	691.26	803.292	1232.82	1125.29	1210.93	1230.62	1562.17	1690.74	1649.7	1587.41	1537.39	1071.47	1046.71	1473.35	1487.49	1411.37	1372.66	1317.65	1434.75	906.989	1226.35	1736.21	1668.61	1273.56	1147.23	1117.86	1731.29	1439.45	1119.29	1160.92	1031.03	887.301	1148.51	1219.85	926.728	522.952	1239.6	1117.51
4.35_757.3707m/z	757.371	4.34738	388.367	435.669	732.33	626.392	792.478	611.518	636.105	725.567	501.572	404.165	571.96	968.688	767.883	911.62	818.551	1241	1168.51	1219.62	1200.77	1285.31	735.158	684.705	1219.44	1121.74	1142.01	960.482	984.777	1015.22	695.031	830.742	1109.37	1127.62	870.178	911.805	839.616	1223.96	1151.05	760.599	858.267	719.97	590.228	847.99	633.561	396.353	394.856	831.851	757.461
4.35_740.3461m/z	740.346	4.34738	359.409	380.683	625.729	506.732	581.381	453.719	536.421	628.979	510.392	471.553	524.569	794.92	664.217	672.643	716.81	962.607	956.017	921.781	948.931	1011.02	604.656	649.07	865.496	939.232	881.489	726.492	746.867	864.047	538.002	794.198	990.837	917.408	717.553	731.8	721.759	1109.24	849.497	622.21	666.682	518.668	465.971	654.758	532.171	408.469	376.402	633.453	770.509
4.35_640.2917m/z	640.292	4.34738	382.348	386.098	548.299	609.516	655.21	473.236	476.841	619.796	433.412	388.649	596.565	824.903	658.959	703.621	672.615	974.939	992.656	1102.51	1113.76	967.468	622.181	652.758	897.166	1053.18	876.587	869.34	758.865	745.197	644.181	832.849	1043.06	920.207	845.537	764.361	634.274	1044.67	921.235	675.43	717.737	577.391	487.759	677.906	584.683	377.635	299.052	797.259	637.813
4.35_823.3142m/z	823.314	4.34738	252.534	270.366	358.959	361.278	413.291	341.899	394.964	431.991	322.155	294.946	381.126	533.689	418.091	532.295	517.568	575.931	623.294	623.231	580.151	580.789	416.302	426.708	518.603	573.693	515.808	538.992	518.883	529.476	429.384	461.161	611.492	596.212	434.8	477.4	441.825	645.631	564.819	429.408	412.457	387.197	399.445	505.835	390.551	279.521	277.954	458.345	435.701
4.44_435.3326m/z	435.333	4.43988	7743.73	7500.29	7450	6803.1	5998.42	7744.03	7146.6	6547.72	7238.43	9090.57	6320.39	4786.43	7225.59	6595.65	6297.5	5595.16	7291.72	6450.65	5707.73	6463.86	6995.24	6453.01	5882.78	5657.72	4678.44	7735.5	6356.74	6346.92	5150.88	4308.86	5857.14	6187.25	6615.29	6895.22	6287.84	5986.09	5544.36	6460.38	15060.8	19533.2	16986.4	15450.2	13747.2	18143.3	24415.8	7489.99	9248.43
4.44_322.2493m/z	322.249	4.43988	2361.51	2100.07	2033.67	2245.27	1958.27	1900.71	2329.59	1656.46	2390.64	2737.29	1775.05	1122.52	2331.55	2111.61	2043.24	1417.73	2007.55	1803.23	1806.24	2115.74	1694.3	1760.01	1605.98	1673.18	1139.47	2014.08	2276.61	1534.32	1398.23	1180.46	1978.25	1986.24	2078.18	1886.07	1701.51	1516.22	1452.37	2228.51	5043.32	7089.59	5570.4	4909.74	4375.49	5026.24	7664.47	2744.63	2629.94
4.75_548.4160m/z	548.416	4.75037	11912.5	8425.18	9721.9	9312	7635.79	8972.37	9251.85	8324.35	9772.01	10910.8	8254.08	7008.81	8530.98	8019.49	7693.91	7021.02	8756.59	8404.35	7199.42	7486.37	9266.73	7804.36	8213.83	7005.13	5969.98	8691.69	9437	7669.91	6395.77	5986.47	8518.03	6635.29	8041.55	8368.55	7724.03	7496.31	6644.4	7947.49	17876.5	22312.3	19108.8	17619.5	15843	20740.5	25863	12105.5	10655
3.73_349.1836m/z	349.184	3.72925	849.028	1016.69	197.744	200.395	437.01	369.187	388.939	302.517	447.355	406.04	523.265	370.19	398.792	319.503	316.57	134.176	204.945	150.651	132.354	138.74	212.047	215.053	247.49	214.117	205.151	658.734	275.71	200.48	182.11	207.403	221.925	194.629	162.919	169.489	168.819	196.501	179.881	156.37	160.99	95.8888	68.3289	171.225	181.545	124.404	139.751	614.882	562.501
10.48_522.3544m/z	522.354	10.4776	1193.03	1291.17	1341.25	1341.86	374.057	302.22	309.055	361.091	355.719	333.423	1875.93	460.742	265.461	496.498	480.905	754.426	3021.46	878.948	730.07	948.31	413.776	552.505	722.752	537.347	453.975	511.512	940.677	582.203	254.503	902.151	403.801	316.542	267.975	365.847	280.826	550.553	344.065	227.415	281.627	287.011	233.292	245.602	356.252	183.893	168.178	1227.07	484.347
6.38_943.2004m/z	943.2	6.38162	0.401844	0	0.0558138	4.1307	12.7129	15.5768	14.6761	0.159444	1171.19	1181.65	869.307	0	4.05552	0.370737	0	1179.83	987.508	1103.86	1135.54	1070.95	1835.92	1954.74	10.2271	38.5798	14.0219	88.1111	64.5359	18.6324	0	17.4544	60.9884	15.1268	5.33828	15.6865	20.2938	3.67243	13.1914	7.93706	810.812	0	0	19.8869	14.5271	17.5827	184.705	11.8931	730.576
6.39_940.2008m/z	940.201	6.39345	16.9906	1.14674	19.3941	7.26927	3980.92	3844.43	4011.92	39.0703	141.646	196.496	150.454	47.0704	473.413	6.38601	5.38126	191.283	204.491	189.825	93.3389	86.8915	143.92	165.656	4861.9	4232.16	4624.12	6242.92	13.5964	4270.43	3162.88	1682.74	1272.62	1291.51	1043.06	1153.38	1081.72	1336.23	1185.59	1061.7	156.535	4.07893	12.0055	1034.81	3021.78	751.545	309.491	441.09	3178.82
7.30_946.4730m/z	946.473	7.30473	4374.62	4379.66	4053.33	4355.43	4881.27	4329.96	4127.09	5037.44	4580.21	4116.12	4051.43	5347.99	4567.57	5711.14	5102.78	6910.48	5850.79	7202.41	8621.48	7007.52	10459.3	10613.5	6389.36	6210.45	6599.22	7730.23	10315.7	6060.67	4394.06	8346.11	7235.85	7754.65	6260.23	5776.53	5392.97	7447.66	6592.72	5576.31	6447.64	3222.93	2191.73	6257.67	3964.64	3744.46	3571.84	6411.34	4963.22
7.30_945.7212m/z	945.721	7.30473	4218.24	3679.72	3626.96	3746.12	4345.89	3917.81	3818.01	4212.6	3945.01	3604.02	3687.72	4346.88	4040.82	5426.51	4742.09	6069.85	5160.86	6254.11	7835.37	6289.29	6314.07	8854.28	5338.85	5692.79	5776.63	7252.88	6666.65	5486.72	3187.47	7026.15	6979.13	7218.4	5737.16	5156.68	4972.48	6994.45	6448.57	5261.38	5494.92	2633.8	1629.87	5539.54	2704.83	3392.42	3005.45	6156.45	4530.66
7.32_945.8465m/z	945.846	7.31623	5791.29	5825.06	5142.24	5482.61	5788.98	5651.46	5271.85	5871.26	5719.28	5600.85	4936.57	6782.7	5483.93	6886.17	6555.84	9237.81	6911.58	9187.23	10944.7	8976.07	4215.53	4936.4	7336.09	7684.83	8290	10122.2	4517.19	7364.1	4630.56	9589.57	9556.67	9316.15	7636.53	6938.56	6905.38	9604.36	7691.41	8039.47	7421.46	4160.98	2995.02	7856.48	1697.13	4659.91	4102.51	8905.83	6977.82
7.52_699.2433m/z	699.243	7.52388	338.877	319.183	297.205	293.73	287.193	209.841	239.511	337.837	401.256	271.907	268.292	400.379	255.908	398.195	442.454	178.424	48.5702	47.4161	70.0313	12.1443	53.5841	108.272	105.692	57.2028	45.3922	30.5582	42.9151	50.6373	17.0533	130.167	95.3329	158.784	148.319	220.426	140.164	181.719	161.493	168.741	77.1335	228.529	76.6435	93.9459	66.9855	98.0612	71.5919	150.355	199.852
7.55_939.0738m/z	939.074	7.54705	216.744	213.744	107.201	125.323	306.715	202.665	157.271	78.6887	0.00294036	0	0	44.5742	21.4274	32.1755	75.2105	64.417	66.9298	162.191	79.4796	18.7736	122.049	142.631	421.726	524.498	647.285	355.277	605.348	588.843	50.4123	78.2394	28.9252	17.051	20.3112	5.10895	14.7278	8.50021	12.662	2.48894	145.966	167.882	43.7224	171.746	19.2323	1.09013	0	4.40201	1.1355
8.10_274.2731m/z	274.273	8.09653	3505.94	3504.09	2392.04	3670.65	2957.35	2826.31	2905.24	3193.8	3978.85	3040.24	3159.58	2620.98	1956.21	2744.83	2764.42	2061.06	2166.51	2318.6	1719.12	1775.62	1987.55	2129.54	3033.02	2630.53	2415.72	2496.97	2486.83	2718.28	3638.6	2797.38	2304.15	2789.08	2561.43	2968.62	2710.83	2539.62	2600.14	2733.75	391.187	478.825	356.331	418.657	379.906	393.028	458.186	3429.38	2916.3
8.17_256.2623m/z	256.262	8.16552	5424.48	5462.14	4358.28	5532.58	4665.97	4534.78	5534.83	5037.71	6234.84	5008.05	4979.9	4199.14	4711.15	5177.12	4506.59	3790.5	3719.59	3821.27	3933.68	3771.69	3141.52	4579.66	5027.56	4439.12	3959.88	4016.9	4832.13	4423.59	5786.73	4419.06	4888.61	4475.95	4276.22	4920.48	4335.09	4005.04	4227.6	4651.69	723.495	908.979	676.474	747.461	747.766	735.893	924.807	5304.59	5758.49
8.17_318.3003m/z	318.3	8.16552	2868.04	2767.26	2234.07	2825.4	2393.14	2241.09	2806.78	2619.04	3241.72	2461.99	2450.3	2037.3	2625.77	2626.03	2351.57	1888.53	1842.68	1787.98	1964.35	1770.86	1507.01	2221.44	2611.06	2133.84	2000.81	1897.35	2329.13	2173.2	2916.48	2256.45	2433.39	2153.82	2035.72	2568.95	2176.88	2054.06	2081.65	2264.07	255.953	387.26	241.388	272.486	303.423	277.435	326.635	2875.22	3337.26
8.17_286.2746m/z	286.275	8.16552	435.217	599.826	784.104	620.779	408.411	593.01	484.741	390.366	545.427	606.358	420.689	607.66	478.904	429.692	410.94	487.99	345.467	269.605	340.591	519.308	798.749	498.383	379.413	300.46	318.865	510.168	601.397	473.478	551.729	435.174	350.38	339.42	529.191	455.699	387.52	350.41	342.691	487.867	71.7494	131.934	79.5415	91.0999	83.7014	90.6678	148.878	831.547	1077.24
8.20_242.2464m/z	242.246	8.20002	1136.59	1308.08	1330.76	1231	972.203	1297.16	1084.86	938.966	1127.24	1255.34	1008.51	1221.8	1042.25	1018.1	866.508	1063.86	907.283	798.49	706.516	996.278	1348.94	956.951	997.619	762.175	732.66	1116.5	1081	1021.88	1174.99	1030.06	841.679	924.153	1094.81	1164.39	894.371	919.657	804.244	989.011	253.317	409.475	273.533	305.102	276.702	321.254	417.577	1518.02	1752.94
8.21_384.3083m/z	384.308	8.21152	752.912	742.825	727.392	802.395	679.837	687.369	971.432	823.964	1050	785.121	779.896	676.233	909.888	909.154	686.16	657.906	558.735	493.154	623.336	633.22	453.232	771.426	780.123	684.472	639.35	632.128	758.255	680.995	800.607	690.083	799.996	631.419	636.91	748.588	695.667	625.776	642.697	693.881	83.0926	111.722	65.8252	66.826	92.8982	64.9201	91.5026	1032.28	1247.79
8.22_300.2902m/z	300.29	8.22302	2691.36	2730.14	2065.76	2665.43	2298.9	2155.99	2575.54	2415.12	3072.82	2393.63	2315.69	1863.53	2262.21	2393.89	2117.17	1649.91	1524.82	1568.32	1687.95	1650.58	1284.75	1965.43	2378.06	1976.36	1810.55	1754.59	2017.06	1954.46	2614.42	2030.29	2170.24	1940.14	1874.93	2308.57	1962.37	1820.49	1977.09	2011.78	269.908	324.597	224.851	237.677	292.159	249.013	317.278	2890.93	3170.73
8.22_362.3265m/z	362.326	8.22302	1539.14	1396.35	1196.27	1452.53	1171.78	1136.59	1405.39	1363.16	1686.66	1220.55	1194.45	995.306	1312.68	1251.45	1087.17	897.091	751.732	846.265	937.158	877.677	699.628	1058.01	1223.04	1038	967.799	871.888	1122.22	1090.34	1337.68	1047.54	1167.41	1103.71	987.519	1194.84	1042.32	948.831	1014.41	1079.44	112.871	156.004	79.8517	87.7213	130.027	98.7441	115.71	1589.16	1772.79
7.30_946.3477m/z	946.348	7.30473	6032.54	5852.38	5191.3	5644.63	6144.9	5689.11	5629.45	6425.21	6147.99	5667.3	5401.92	7165.65	6111.7	7438.99	6669.14	9094.62	8159.19	9857.7	11664.7	9359.53	6885.3	6331.08	8228.71	8157.63	8482.59	10201.2	6984.26	8051.25	5080.77	10520.9	9476.13	9800.09	7964.8	7436.6	7135.65	10012.7	8593.49	7461.69	7839.14	4215.5	2989.3	8293.03	2955.74	5215.37	4897.32	9171.43	6834.85
9.22_302.3054m/z	302.305	9.22063	3392.03	3346.42	1807.68	3380.55	2811.61	2592.27	2440.61	3161.74	3713.36	3128.29	3165.51	2788.84	729.736	2174.22	2941.68	1845.1	2261.54	2471.27	1211.1	1165.84	2005.03	1584.5	3037.1	2513	2404.87	2557.45	2110.54	2752.64	3596.61	2713.61	1542.97	2627.86	2568.74	2942.55	2729.11	2508.1	2691.85	2783.82	911.076	879.543	884.25	713.753	798.303	1069.88	950.112	3041.53	1667.4
9.30_631.1404m/z	631.14	9.3018	504.118	584.128	733.334	456.538	627.646	519.507	666.992	833.974	720.955	625.771	199.944	653.912	982.966	879.777	905.587	500.244	67.126	471.353	686.646	544.426	525.849	688.492	465.619	449.475	437.361	567.628	437.966	657.049	123.416	134.318	72.6309	75.6347	90.2749	82.1477	139.604	114.523	76.9577	125.295	158.224	161.602	235.137	188.855	162.133	189.576	224.385	112.203	51.5937
14.24_813.6803m/z	813.68	14.2447	1776.09	2065.01	1611.92	1524.76	1649.2	1110.61	1631.8	1231.56	659.944	1041.01	771.022	307.484	668.651	609.072	803.322	335.196	249.349	304.203	153.376	835.083	404.967	456.962	263.918	361.974	332.139	299.493	381.177	395.614	459.826	396.346	483.157	344.834	506.106	837.218	1045.96	259.061	330.95	279.719	153.926	948.501	1555.17	569.498	1408.16	2192.54	1566.8	422.213	557.589
9.57_887.5114m/z	887.511	9.57128	979.644	162.834	122.279	19.6923	14.6399	873.531	113.872	40.8174	246.303	90.8257	85.4463	222.318	421.898	231.737	395.443	581.106	376.772	466.74	698.609	594.613	854.433	785.913	737.717	573.879	596.328	1057.92	990.395	924.074	754.966	207.72	1192.6	794.443	644.542	646.687	545.305	1116.85	973.435	822.138	539.712	1123.35	197.242	52.2373	801.298	40.8422	56.0588	376.275	788.473
9.68_249.1836m/z	249.184	9.67678	291.516	339.649	285.495	507.699	348.407	315.115	403.762	440.729	537.424	488.224	509.636	433.172	504.64	489.872	573.114	481.402	316.199	413.26	525.169	525.172	194.056	403.033	251.08	425.743	382.321	435.378	955.551	310.544	121.335	205.328	231.954	175.195	179.92	132.69	79.7766	128.103	154.337	151.33	187.337	134.719	132.36	186.525	110.738	170.802	249.222	15.1875	44.5487
9.78_531.2470m/z	531.247	9.78095	2118.61	2100.1	2030.08	1733.88	1365.45	1038.84	1097.5	1467.55	1723.93	1308.84	8745.3	1428.68	1263.78	1764.01	1858.43	5147.5	25825.5	6205.41	5950.1	6514.19	4203.6	5150.13	5533.83	3560.5	4416.51	4558.46	6748.13	4247.49	2165.3	5835.25	6449.84	5944.91	4984.22	5362.06	4754.97	5519.15	3826.31	3434.55	2657.9	1305.45	1080.23	1444.21	1172.76	2759.59	1957.23	9428.45	2504
9.78_590.3200m/z	590.32	9.78095	1367.17	1441.68	1334.68	1150.21	961.702	760.713	703.389	961.018	1167.02	898.764	6372.44	918.881	754.882	1091.94	1238.07	3207.32	18028.6	4006.87	3919.58	4335.22	2916.38	3611.55	3968.91	2537.1	3046.66	3120.27	4699.04	2859.64	1815.51	3994.02	5040.16	4504.92	3637.08	4163.91	3527.05	4200.2	2716.87	2520.52	1912.31	928.046	842.039	1051.19	951.522	2043.09	1484.32	7078.76	1916.09
9.79_568.3382m/z	568.338	9.7926	1145.49	959.931	935.105	774.425	630.75	431.975	533.638	617.429	825.765	629.008	4068.7	754.376	598.945	815.936	892.408	2875.67	15867.1	3600.69	3731.34	3883.89	2123.77	2629.15	2619.67	1864.33	2205.03	2163.4	3656.59	2228.11	890.627	2907.42	2748.21	2485.4	2245.04	2147.61	1918.41	2412.57	1888.92	1667.3	1175.93	593.38	692.821	498.967	362.511	993.433	690.199	2996.68	758.189
9.79_550.3279m/z	550.328	9.7926	579.413	506.677	540.822	433.352	331.104	308.409	273.276	304.523	377.693	331.259	1923.54	353.449	233.772	492.615	476.137	1476.34	8019.17	1907.96	1712.97	1953.49	987.078	1333.08	1315.92	892.445	1057.52	1153.95	2014.58	1219.84	422.716	1321.17	1548.71	1371.89	1128.55	1174.2	1021.15	1287.1	968.912	908.909	622.145	303.11	210.313	255.122	311.445	531.489	398.242	1772.92	489.702
9.85_483.2476m/z	483.248	9.85077	1214.94	1257.55	864.129	629.651	497.313	414.731	401.004	399.975	457.167	316.668	2746.58	401.134	232.906	498.744	469.777	1124.01	6515.51	1330.37	1408.92	1398.92	828.95	1109.06	1262.26	816.197	960.974	1144.49	1471.99	948.043	433.61	880.057	461.22	471.33	375.391	415.487	375.206	357.537	270.074	233.304	285.544	227.735	207.799	93.0745	471.215	235.576	188.258	1287.54	357.03
9.86_542.3206m/z	542.321	9.86243	1112.59	969.027	675.719	546.194	398.385	359.936	343.428	345.138	405.13	301.812	2699.23	314.427	243.972	438.248	382.194	938.146	5545.03	1191.85	1035.07	1264.84	706.694	998.138	952.68	693.454	790.527	1029.08	1275.51	798.793	383.624	806.466	584.478	474.571	390.075	461.475	330.876	507.592	283.372	223.417	260.537	322.043	231.292	99.2908	371.504	207.642	163.464	1372.2	342.941
9.98_638.4508m/z	638.451	9.97877	22.9344	48.6794	30.4934	153.955	193.673	232.486	147.186	88.2439	318.247	213.261	236.223	361.019	306.518	196.376	304.561	161.403	279.445	409.715	562.659	531.895	560.6	366.372	337.465	250.682	294.114	275.139	316.286	258.138	287.886	163.711	334.101	268.028	203.392	281.772	218.142	201.843	282.432	314.682	199.857	316.691	342.733	211.546	330.134	71.8272	49.1947	161.651	121.725
10.27_459.2475m/z	459.248	10.2691	9803.03	8957.18	10337.4	9161.65	2302.79	1601.93	1957.82	2741.73	1741.39	1588	2315	3179.27	3703.35	2773.92	2635.96	3411.69	3174.5	3240.02	3569.35	2989.78	4000.82	4587.73	7070.17	6942.69	6522.46	5057.8	5339.32	6292.37	4797.28	4396.76	3539.09	3101.78	2657.36	3113.7	2844.21	3695.29	3148.26	2677.69	3280.28	5076.39	4624.36	4252.65	5773.39	2118.66	2633.37	6068.9	4710.07
10.27_478.3284m/z	478.328	10.2691	6363.49	5127.92	6595.95	5680.45	2078.98	2739.28	2168.03	2223.13	2381.37	2018.44	2083.4	3686.36	3858.7	3262.77	3021.44	3738.39	3398.67	3579.18	3720.41	3243.14	4623.45	4783.3	5236.99	4936.19	5097.63	4537.49	4933.23	6129.11	5339.3	3179.56	4920.67	4377.36	3899.43	4084.43	3395.26	4280.62	4656.74	4103.24	3538.01	5689.93	3102.23	2454.83	5090.81	2164.91	2582.99	3123.56	3904.58
9.26_284.2951m/z	284.295	9.25547	3422.97	3399.46	1601.81	3347.76	2957.48	2679.34	2439.76	3329.9	3959.4	3294.48	3226.42	2841.06	775.707	2273.47	3100.54	1753.55	2306.32	2549.88	1261.46	1239.84	2018.24	1643.68	3126.1	2675.36	2587.71	2665.55	2133.98	2859.75	3628.6	2799.04	1676.33	2787.89	2640.2	3092.5	2831.2	2626.15	2725.47	2900.11	847.374	751.753	713.468	620.159	694.338	833.358	882.526	3128.35	1688.72
6.38_943.0747m/z	943.075	6.38162	0.558538	0	1.88435	3.62612	16.2692	6.34186	13.706	0	2149.12	1992.61	1548.8	0.640763	3.93685	0	3.22922	2188.7	1941.24	2055.93	1897.18	2158.09	3323.71	3395.65	32.0732	38.7548	25.0234	54.8626	17.0282	21.6034	0.0595775	5.00279	0	4.78826	0	0.966583	0	0	6.22935	16.4737	1578.39	1.105	0	9.21851	5.58834	0	323.932	4.16844	1133.4
7.30_946.2229m/z	946.223	7.30473	7459.27	7474.98	6765.63	7101.02	7810.64	7155.08	7131.69	8086.59	7819.27	7270	6933.46	9240.47	7507	9815.74	9024.76	11418.3	10032	12369.8	14862	11944.8	7085.03	6821.96	10203.8	10862.4	10918.2	13013.4	7297.92	9906.24	6373.33	13207.2	11930.4	12242.8	10323.2	9532.19	9121.01	12674	11051.2	9705.49	9953.73	5487.34	3912.35	10569.7	3095.86	6848.47	6317.79	11857.1	8729.35
7.30_946.0974m/z	946.097	7.30473	8678.93	8558.05	7796.3	8370.08	9438.29	8176.89	7962.89	9671.43	9299.16	8392	8287.39	10990.8	8932.24	10763.1	10053.4	13826.3	11495.4	14466.7	16924.3	13617.8	6945.15	7281.36	12014.2	11891.9	12896.4	14505.7	7498.42	11395.6	7626.96	15144.9	14243.4	14692.9	11676.5	11226.8	10760.4	14224.5	12528.1	11523.3	11679.2	6208.48	4472.21	12142.4	3169.2	7552.8	7424.41	13801.8	10226.9
6.39_942.4483m/z	942.448	6.39345	35.5111	26.0302	14.7894	31.11	47.6636	25.1436	9.89923	35.9694	3473.66	3267.84	2144.2	12.0443	34.8926	38.567	27.1578	3323.14	3273.1	3113.71	2808.9	3357.89	5060.78	5049.68	40.2596	22.5463	14.0932	143.282	76.8867	9.94501	0	86.1459	97.5857	75.2529	106.475	78.1608	95.9983	147	110.283	85.057	2474.69	75.3377	38.8924	103.814	16.1879	22.0568	480.15	20.2956	1797.65
6.41_939.3209m/z	939.321	6.40512	1766.71	1126.81	650.971	462.436	4111.44	3797.6	4111.26	765.876	133.653	113.326	58.6671	748.492	1237.87	843.527	755.881	892.959	469.841	511.308	1266.42	1194.29	1556.69	2256.06	5809.77	5508.94	5175.5	5357.37	3359.29	4539.12	3322.68	1983.3	2065.09	2115.37	1532.31	1887.17	1513.86	1970.95	1766.26	1475.03	1498.2	1438.8	1795.85	3682.36	3411.91	1162.15	646.578	1947.88	2918.17
6.42_938.9484m/z	938.948	6.41678	7170.64	6688.75	2609.56	2578.45	4343.77	3813.87	4031.55	2619.45	46.5131	25.0359	15.5327	2552.16	4094.24	3006.26	3103.32	4264.68	3414.9	4067.92	4077.88	3960.9	8209.77	8650.05	9141.96	9006.06	9012.28	4456.03	12631.1	8845.15	5723.23	4584.11	3550.29	3398.13	2647.94	2444.7	1906.41	3350.34	3223.08	2659.46	5730.1	6471.01	5920.27	9137.31	4641.17	1859.51	2515.83	4525.85	2896.26
6.42_938.8230m/z	938.823	6.41678	5693.14	5105.86	2099.14	2048.62	2594.56	2683.73	2723.73	2254.04	81.5183	81.6571	44.3138	2390.53	3574.32	2447.57	2700.46	3528.46	2892.56	3346.02	3570.76	3195.31	6620.6	7321.46	6404.89	5873.28	6033.98	2351.95	10506.1	5487.37	4337.26	5000.22	3667.97	3656.44	2851.61	2564.84	2048.38	3762.63	3708.78	2861.93	4926.7	5661.05	5125.89	8527.23	3691.65	2004.2	2490.31	4701.93	2140.49
6.42_939.1977m/z	939.198	6.41678	2448.83	1641.03	934.363	603.754	113.999	97.8156	106.642	1084.44	3.28264	0	0	993.141	814.897	1195.33	1093.45	969.616	541.448	724.35	1714.15	1586.57	2080.91	3205.09	2044.88	1872.69	1538.43	0	4952.43	1071.75	837.19	228.626	290.905	251.846	254.68	299.054	281.671	301.647	232.054	240.861	2003.76	2025.99	2620.58	3176.78	1037.79	198.711	374.464	1866.35	31.6343
6.43_939.0734m/z	939.073	6.42845	5512.3	4915.38	1848.14	1895.24	4079.95	3792.94	3764.49	2045.77	28.7691	1.75881	5.72949	1860.66	2885.53	2249.7	2327.57	3337.52	2845.17	3017.36	3253.83	3138.76	6074.53	6492.54	8718.62	8599.25	8291.45	5631.42	9502.71	7801.34	6161.15	1682.62	2101.87	1896.57	1585.33	1425.41	1062.93	2033.13	2061.79	1580.81	4095.23	4679.89	4644.27	6810.49	5138.78	1216.49	1839.96	3783.09	3048.09
6.43_938.6973m/z	938.697	6.42845	2595.55	1601.39	889.12	560.461	10.8253	7.10242	9.55179	928.899	0	0	0	757.114	624.635	1025.73	992.052	1093.66	500.087	686.929	1744.79	1724.9	1998.19	3000.43	2070.14	1843.6	1604.76	36.7407	4634.73	1098.33	839.752	128.763	0.210523	0	0	0.0361391	3.82271	0	0	0	1951.96	1770.35	2487.22	2878.21	1120.43	7.95993	264.56	1767.96	0
6.45_937.3186m/z	937.319	6.45162	22.5941	31.5478	492.015	549.738	7.86803	15.3752	2.89371	676.488	0	0	0.0627364	523.446	8.26851	782.488	786.312	13.9757	0	12.573	3.3461	0	4.34842	0	4.78349	2.25529	8.14281	523.717	17.7877	4.03036	0	9.10553	1618.65	1646.67	1547.84	1171.74	1091.85	1597.72	1535.22	1412.39	14.7857	9.8167	0	1.62215	2.26562	865.683	210.753	0.407977	0
6.46_937.9462m/z	937.946	6.46328	37.2689	25.2939	1384.74	1370.28	164.795	138.251	144.901	2018.84	3.97427	0	0	1695.1	34.167	2277.42	2199.47	12.7039	0	0	0	0	28.2286	5.66551	192.109	168.451	198.148	3972.15	72.1397	150.284	102.088	45.8343	3488.24	3335.84	3069.35	3110.4	2894.4	3364.8	3156.49	2761.93	24.6781	27.6264	9.13231	47.0687	100.595	1844.2	529.28	12.5941	87.1926
6.46_938.0717m/z	938.072	6.46328	5.54724e-07	0	707.478	769.587	77.0031	46.1828	36.9818	864.246	0	0	0	735.189	0	1079.55	1063.48	0	0	0	0	0	0	0	51.7297	59.5498	70.5883	944.788	0	31.5549	10.9093	0	2210.65	1982.35	1781.76	1596.86	1370.71	2119.82	2067.28	1800.81	0	9.99231	13.9419	0	14.2601	1153.36	326.042	1.80261	63.0363
6.47_937.5700m/z	937.57	6.47478	1762.28	1721.14	2532.63	2592.77	71.7671	40.8695	38.2416	3413.94	13.3259	0	0	2893.12	746.81	3770.28	3857.06	1118.59	917.237	1080.06	1063.52	1062.56	2157.85	2325.65	1614.42	1401.3	1394.78	5103.7	2978.78	1422.43	1044.78	113.064	5048.07	4806.15	4179.44	4023.42	4097.2	4829.33	4349.64	3970.93	1485.13	1760.2	1634.04	1990.53	731.852	2713.99	1382.49	1276.55	32.5368
6.47_937.4443m/z	937.444	6.47478	144.603	248.356	1127.06	1362.8	26.7502	37.8227	8.4458	1510.6	5.79624	0	3.50554	1245.09	94.1613	1778.56	1832.05	107.308	92.4089	126.467	74.9162	36.5256	225.829	98.4498	120.455	165.142	148.934	1331.6	166.511	161.354	124.234	33.9512	3078.99	3164.33	2829.99	2446.68	2064.6	3052.82	3090.92	2795.86	73.9257	98.1677	103.853	131.992	64.7737	1830.11	630.711	100.166	6.64002
6.47_937.6952m/z	937.695	6.47478	8.82389	7.76247	1757.88	1687.39	112.083	101.078	78.0495	2613.04	3.73203	1.74093	0	2271.49	49.9397	3165.46	2861.16	4.4721	0	0	6.17381	0	0	12.7247	6.75806	10.2446	18.0627	4767.96	35.1893	28.5582	7.88558	136.863	4330.43	4287.42	3677.39	4021.89	3898.33	4196.73	4376.24	3494.19	5.31912	0	0	80.3091	14.5965	2575.75	872.297	0	32.7544
7.30_945.9722m/z	945.972	7.30473	8205.38	8436.37	7292.77	8276.06	9141.8	7938.83	8082.14	9016.44	8375.12	7533.3	7758.61	10236.6	8421.69	10903	9191.34	13102.7	11866.5	14520.4	15324.1	12791.7	6550.13	6052.91	11483.4	12088	11442.2	13841.4	6689.92	11201.7	7707.72	13781.1	12689.7	13555.5	11688.9	10582	10263.5	13946.3	12521.5	10658.9	11176.2	5939.04	4280.03	12106.5	2968.17	7509.4	7153.95	12946.1	9662.85
6.51_938.1977m/z	938.198	6.5096	0	0	129.622	134.829	16.6083	9.72497	11.5833	156.494	0	0	0	63.733	0	104.812	242.002	0	0	0	0	0	0	0	2.20138	0	10.2045	248.221	0	5.12475	0	0	601.581	580.113	511.148	269.308	195.546	558.419	371.385	559.439	0	0	0	0	0	360.184	70.0053	0	1.75745
6.60_937.6959m/z	937.696	6.60227	107.781	63.7133	43.2309	89.8042	593.001	420.507	352.148	103.33	0	0.607798	0	35.0956	232.992	62.0266	131.342	38.4507	29.8968	46.3639	27.807	23.6324	83.1565	108.827	240.398	252.332	308.929	216.485	110.168	306.894	78.882	797.67	898.703	964.397	754.999	545.765	469.704	935.846	617.4	657.934	106.055	64.821	35.3387	470.06	60.926	258.143	79.1658	5.47616	10.6013
6.65_938.8233m/z	938.823	6.6491	651.66	759.63	314.796	335.919	495.18	373.247	362.371	236.988	0	0	0	180.044	323.623	216.177	288.841	367.829	249.306	325.023	335.207	277.365	688.636	788.999	722.892	786.606	884.302	191.709	1274.41	946.229	313.184	814.967	560.334	549.838	445.954	313.43	282.763	498.114	415.886	339.409	572.918	575.701	338.371	820.678	224.71	40.6878	57.6703	50.2714	6.18284
6.65_939.0742m/z	939.074	6.6491	641.267	750.34	306.984	313.182	653.617	553.401	506.015	236.438	0	1.53758	0	178.568	251.145	201.455	282.512	358.966	260.583	331.54	333.217	256.752	625.574	745.501	1131.34	1204.35	1312.09	626.422	1218.89	1355.95	580.362	251.836	252.383	253.775	185.579	151.7	107.699	222.575	181.307	139.404	488.421	532.026	350.606	616.051	446.47	10.4019	57.9837	47.6229	41.5979
6.94_274.0919m/z	274.092	6.94142	206.599	200.416	176.29	141.674	149.916	161.064	150.56	202.875	232.882	145.064	223.274	296.344	209.263	289.439	313.876	67.3699	70.0973	76.8961	57.9751	73.1468	142.562	157.036	93.3418	60.064	53.139	31.9977	59.3093	65.8888	50.5147	112.603	111.582	101.254	108.279	127.738	103.591	107.546	94.6169	108.623	75.6778	133.191	105.757	128.561	114.764	195.003	143.468	210.56	191.359
6.95_699.2438m/z	699.244	6.95325	866.288	771.563	769.081	608.188	653.269	594.619	632.229	724.192	750.108	459.387	564.121	1005.67	716.366	1033.22	1086.83	252.919	216.263	182.962	178.262	158.658	533.996	541.082	318.589	215.62	165.01	109.671	222.542	219.987	185.278	422.276	440.406	421.153	405.981	492.974	430.994	369.058	403.697	394.061	184.324	466.809	254.689	411.801	336.135	411.148	395.565	779.046	863.85
6.95_366.1397m/z	366.14	6.95325	270.291	242.462	185.464	139.135	183.233	176.272	170.323	176.987	245.467	210.746	239.599	264.513	204.782	288.689	294.845	91.1637	89.8676	81.5862	65.9826	76.4521	162.58	177.003	106.479	63.3591	48.0624	45.2892	66.7232	81.58	81.1847	154.441	114.624	107.293	101.997	124.786	127.408	91.8529	109.886	111.348	56.1918	134.11	113.893	118.535	101.448	144.009	162.302	219.407	275.529
6.95_456.2544m/z	456.254	6.95325	223.982	178.176	132.608	89.9793	136.533	123.203	125.192	120.047	181.247	106.467	108.987	184.237	129.196	198.501	197.201	42.562	34.5034	22.7689	22.3627	22.0207	124.337	122.583	57.7853	40.5223	23.2829	3.86009	52.5914	35.9142	4.59347	127.639	100.5	91.8044	79.1826	107.296	91.4768	52.9935	78.2968	53.5518	6.8943	76.582	33.4885	85.8892	77.7968	60.0377	36.3723	134.685	225.106
6.96_334.1132m/z	334.113	6.96492	379.134	316.498	311.161	242.061	270.632	252.676	287.657	274.58	265.84	252.13	314.241	382.025	290.922	396.492	413.323	107.755	111.35	95.0634	85.3156	81.5399	222.588	210.381	134.454	96.6191	80.7345	48.3686	120.312	97.7675	101.133	188.625	174.172	208.622	165.954	210.256	188.985	186.651	182.374	143.404	98.9676	190.918	147.109	198.508	157.834	221.454	210.273	340.169	353.776
7.05_228.2313m/z	228.231	7.04692	380.955	483.259	180.929	471.461	327.545	343.583	268.743	344.353	405.53	324.41	259.277	234.101	80.5947	223.83	257.498	204.521	208.31	235.507	136.113	112.599	211.868	167.299	373.835	331.998	315.635	307.534	225.672	449.953	371.115	316.053	187.981	366.675	320.812	351.267	342.218	257.626	326.606	335.518	35.6291	43.4254	21.3561	44.3818	49.9144	37.3106	36.5121	341.891	242.96
7.14_417.3365m/z	417.337	7.14058	4.49488	28.458	5.04321	10.331	28.6894	19.9682	18.1865	92.5849	1.2684	0	0	39.9575	107.179	64.0949	37.1539	15.2819	4.47142	1.09265	1.79082	0	0	0.781523	1.44871	2.76343	8.93851	0	26.0762	5.69124	0	0	0.419878	1.89929	1.9708	0.923022	1.1085	0	6.32323	3.11193	0	70.6339	3.0505	0	0	0	0	3.97939	6.37838
7.16_475.3388m/z	475.339	7.16408	24.6259	41.3232	11.4916	13.8529	147.703	88.6914	71.3093	207.019	0	0.440662	0	140.063	183.833	195.21	124.746	22.8477	14.4344	32.9199	31.8595	4.7331	0	0	28.4399	21.9992	38.7312	0	57.5596	14.3868	1.54028	0	9.42121	11.3161	16.0008	12.3762	12.5378	13.8697	15.3014	5.39526	0	142.01	75.0871	1.05221	8.80863	0	0	18.082	33.2498
7.18_577.2769m/z	577.277	7.17575	26.013	32.8615	7.24995	17.5525	90.3383	66.1838	62.3422	191.255	1.59595	0.855743	0	203.506	195.326	262.386	143.57	32.5221	29.4115	12.6111	13.0644	8.64137	0	0	14.022	73.9261	31.579	0	93.1293	16.684	17.8817	0	16.6035	24.6326	7.30675	19.4204	41.1946	14.8272	36.4749	9.59069	0	192.468	74.2558	0	1.5702	0	0	11.498	22.014
7.29_946.5988m/z	946.599	7.29307	2172.36	2279.37	1941.38	1824.36	2599.98	2086.59	1987.47	2034.79	1943.58	2152.44	1678.68	2705.26	2060.42	2878.44	2707.62	3373.08	2846.59	3161.04	3780.45	3116.53	4596.05	8062.01	2854.13	2224.23	3394.98	3555.05	4787.74	2771.12	1852.65	4024.71	3903.81	3436.32	3303.99	2675.42	2858.39	3901.49	3181	2779.01	1786.29	1508.88	993.194	3099.64	1893.09	1864.33	1805.17	1998.92	2316.85
6.54_699.2437m/z	699.244	6.54427	418.693	318.149	661.546	469.924	394.806	364.558	325.578	276.628	305.291	279.147	201.699	263.904	424.863	291.204	366.068	156.678	141.244	90.0268	100.097	52.2832	168.666	192.353	174.934	136.878	160.818	160.737	153.437	120.557	113.294	148.825	316.504	275.684	251.103	210.167	243.306	280.329	355.887	301.45	351.37	303.246	227.986	222.192	193.056	149.388	211.441	264.442	210.05
14.24_732.5512m/z	732.551	14.2447	1039.46	1519.09	1288.63	1184.56	1292.66	1347.22	1218.35	1059.49	1439.64	1282.27	1534.09	1003.3	1178.89	1420.06	1172.97	862.218	738.33	599.067	672.603	1093.58	944.067	610.987	698.818	853.795	830.514	1085.59	585.26	882.756	1040.37	373.469	930.423	1237.47	1152.44	1561.34	1461.38	1120.75	1383.93	1501.56	878.743	1323.96	2227.11	1158.02	2202.01	1834.13	1813.89	1128.16	1074.78
[truncated: 43 more columns]
